# Supplementary material for: Optimal clustering under uncertainty
Source: PLoS One. 2018 Oct 2;13(10):e0204627. doi: 10.1371/journal.pone.0204627 (PMC6168142; doi:10.1371/journal.pone.0204627)
Supplement: S1 File — This file contains the number of mismatches (integer count of errors) between the correct label and label output by each algorithm (mismatch error is minimized over all sets of labels that induce the same partitions) in each iteration, and the run time for each algorithm in each iteration, which are used to generate Fig 2 and Table 1. (ZIP) [file pone.0204627.s001.zip › S1 Minimal Data Set for Gaussian Example/readme.txt]

Minimal Data Set for the Robust Clustering Under Gaussian RLPPs Section
Optimal Clustering Under Uncertainty
Lori A. Dalton, Marco E. Benalcazar, Edward R. Dougherty
9/4/2018

'results_10.mat' is a MATLAB .m file that contains six important structures for the simulation corresponding to Fig. 2(a):

	(1a) mismatches - number of mismatches (integer count of errors) between the correct label and label output by each algorithm (error is minimized over all sets of labels that induce the same partitions) in each iteration
	(1b) err_mean - mean proportion of mismatches for each algorithm across all 1,000 iterations
	(1c) err_std - standard deviation of proportion of mismatches for each algorithm across all 1,000 iterations
	(1d) times - run time for each algorithm run in MATLAB in each iteration
	(1e) time_mean - mean run time for each algorithm run in MATLAB across all 1,000 iterations
	(1f) time_std - standard deviation of time for each algorithm run in MATLAB across all 1,000 iterations

Within each structure, we have included results for 30 algorithms.  Some of these algorithms are not run for all feature set sizes, or at all.  We enumerate the algorithms below:

	RND - Random clusterer in the paper
	KM - KM clusterer in the paper
	FCM - FCM clusterer in the paper
	EM1 - an EM clusterer using fitgmdist and cluster in MATLAB (not run for d=10, 100, or 1000)
	EM2 - an EM clusterer using fitgmdist and cluster in MATLAB with prior knowledge (not run for d=10, 100, or 1000)
	EM3 - an EM clusterer using fitgmdist and cluster in MATLAB with more iterations and 10 repetitions (not run for d=10, 100, or 1000)
	HS - H-S clusterer in the paper
	HC - H-C clusterer in the paper
	HA - H-A clusterer in the paper
	RIB1 - suboptimal Bayes clusterer that initializes with RND and iterates with a ball of radius 1
	RIB2 - suboptimal Bayes clusterer that initializes with RND and iterates with a ball of radius 2
	RIB3 - suboptimal Bayes clusterer that initializes with RND and iterates with a ball of radius 3
	RIB4 - suboptimal Bayes clusterer that initializes with RND and iterates with a ball of radius 1 and 10 repetitions
	RIB5 - suboptimal Bayes clusterer that initializes with RND and iterates with a ball of radius 2 and 10 repetitions
	RIB6 - suboptimal Bayes clusterer that initializes with RND and iterates with a ball of radius 3 and 10 repetitions
	FCMIB1 - suboptimal Bayes clusterer that initializes with FCM and iterates with a ball of radius 1
	FCMIB2 - suboptimal Bayes clusterer that initializes with FCM and iterates with a ball of radius 2
	FCMIB3 - suboptimal Bayes clusterer that initializes with FCM and iterates with a ball of radius 3
	FCMIB4 - suboptimal Bayes clusterer that initializes with FCM and iterates with a ball of radius 1 and 10 repetitions
	FCMIB5 - suboptimal Bayes clusterer that initializes with FCM and iterates with a ball of radius 2 and 10 repetitions
	FCMIB6 - suboptimal Bayes clusterer that initializes with FCM and iterates with a ball of radius 3 and 10 repetitions
	MAP - the maximum probability clusterer (similar to IBR, but using a zero-one cost function instead of the natural cost function)
	BAYES - IBR clusterer in the paper
	Mclust1 - EM clusterer in the paper
	Mclust2 - EM-I clusterer in the paper
	Mclust3 - an EM clusterer similar to EM-I that forces the 'VVV' model that assumes covariances are arbitrary
	Binder1 - a method similar to MCMC based on a quadratic loss function from Binder (reference 17 in the paper) (not run for d=1000)
	Binder2 - a method similar to MCMC-I based on a quadratic loss function from Binder (reference 17 in the paper) (not run for d=1000)
	Wade1 - MCMC clusterer in the paper (not run for d=1000)
	Wade2 - MCMC-I clusterer in the paper (not run for d=1000)

'results_100.mat' is a MATLAB .m file that contains six important structures for the simulation corresponding to Fig. 2(b).  These six structures are similar to those of results_10.mat, and runs the same algorithms with the following algorithms removed:

	RIB2
	RIB3
	RIB5
	RIB6
	FCMIB2
	FCMIB3
	FCMIB5
	FCMIB6
	MAP
	BAYES
	Binder1 - now not run for d=100
	Binder2 - now not run for d=100
	Wade1 - now not run for d=100
	Wade2 - now not run for d=100

and the following algorithms added:

	EM1 - now run for d=10
	EM2 - now run for d=10
	EM3 - now run for d=10
	FCMIB10QDAIB1 - a method similar to IBR-A that initializes with FCM instead of MAP and uses 1 repetition instead of 10 repetitions
	FCMIB10QDAIB2 - a method similar to IBR-A that initializes with FCM instead of MAP
	MAP10QDAIB1 - a method similar to IBR-A with 1 repetition instead of 10 repetitions
	MAP10QDAIB2 - IBR-A clusterer in the paper

Run times in the files are above are only for algorithms run in MATLAB.  The folder 'results_100_R' contains run times (and the output parititions) for algorithms run in R that are reported in Table 1 (EM, EM-I, MCMC and MCMC-I).  Note these run times are for a separate run of the algorithms, and due to internal randomness in these methods the outputs and run times may not be the same every time, however, the average performance in Figure 2(b) and average run times in Table 1 are similar to those observed in the original exectution of these algorithms.  
