# Supplementary material for: Optimal clustering under uncertainty
Source: PLoS One. 2018 Oct 2;13(10):e0204627. doi: 10.1371/journal.pone.0204627 (PMC6168142; doi:10.1371/journal.pone.0204627)
Supplement: S1 File — This file contains the number of mismatches (integer count of errors) between the correct label and label output by each algorithm (mismatch error is minimized over all sets of labels that induce the same partitions) in each iteration, and the run time for each algorithm in each iteration, which are used to generate Fig 2 and Table 1. (ZIP) [file pone.0204627.s001.zip › S1 Minimal Data Set for Gaussian Example/results_100_R/R_100_1000/labels_EM.txt]

1	1	1	2	1	1	1	1	2	2	1	2	2	1	1	1	1	1	2	1	1	2	2	2	1	1	2	2	1	1	2	2	2	1	2	1	1	2	2	2	2	2	1	1	1	1	2	1	2	2
1	2	2	2	1	2	2	2	1	2	1	1	1	1	1	1	1	1	1	1	1	2	1	2	2	1	2	1	1	1	2	2	2	1	1	1	2	2	2	1	2	1	1	2	1	1	2	2	1	2
1	1	1	1	2	2	2	1	2	2	1	1	1	2	2	2	2	1	2	2	1	1	1	2	1	1	1	2	1	1	2	1	2	1	2	2	2	1	1	1	1	2	1	1	1	2	1	2	1	2
1	1	2	1	1	2	2	2	2	2	2	2	2	2	2	2	2	1	2	2	2	2	1	2	2	2	2	2	2	2	2	2	1	2	2	2	2	2	2	2	2	2	2	1	2	1	2	2	2	2
1	1	2	2	2	2	2	1	2	1	1	1	2	2	1	2	2	2	1	2	2	2	2	2	2	2	1	2	2	2	2	2	2	1	2	1	2	2	2	2	1	2	2	2	1	2	2	2	2	2
1	2	1	1	2	2	1	2	2	2	1	2	2	2	2	1	2	2	2	1	2	2	1	2	2	2	1	2	2	1	1	1	1	2	1	2	1	1	2	1	1	1	2	2	2	1	1	2	2	2
1	1	2	1	2	2	2	2	1	1	2	1	2	2	2	2	1	2	2	1	1	1	1	1	2	2	2	2	1	2	1	1	2	1	2	2	2	1	2	1	1	2	1	2	1	2	2	2	2	2
1	2	1	2	2	1	2	2	2	1	1	2	1	1	1	1	1	2	2	1	2	2	2	1	2	2	1	1	2	2	1	1	1	1	1	1	1	2	1	1	1	2	2	2	1	2	1	1	2	1
1	1	2	2	1	2	2	2	1	2	2	2	1	1	2	2	2	2	2	2	2	2	2	2	2	2	1	2	1	1	2	1	2	2	2	1	2	2	2	1	2	2	2	1	2	1	1	2	2	1
1	1	1	1	2	2	2	2	2	2	2	2	1	2	1	2	2	1	2	2	1	2	2	2	1	1	2	2	2	2	2	1	2	2	2	2	1	1	1	1	2	2	2	2	2	2	2	1	2	1
1	1	2	2	1	2	1	1	1	2	1	2	2	2	1	1	2	1	2	2	1	1	1	1	2	1	2	2	1	2	1	1	1	2	2	1	1	2	2	1	2	1	2	2	1	1	1	2	1	2
1	1	2	2	1	2	2	2	1	1	2	2	1	2	2	1	1	2	1	2	1	2	2	2	1	1	1	2	1	1	2	2	2	1	2	1	2	2	2	2	2	1	1	1	1	2	1	1	1	1
1	2	1	1	1	2	1	1	1	2	1	1	2	1	1	1	1	1	1	1	1	1	2	1	2	1	1	1	1	1	2	1	1	1	1	1	2	1	1	1	1	2	1	1	2	2	1	2	1	2
1	1	1	1	1	1	1	1	2	1	1	1	1	2	1	1	1	2	1	1	1	1	1	1	1	1	2	1	1	1	1	1	1	2	1	1	1	1	1	2	1	1	1	1	1	1	2	1	1	1
1	1	1	1	1	1	2	1	2	1	1	2	1	1	1	1	1	2	1	2	1	2	1	2	2	1	2	2	1	1	1	2	1	2	1	2	2	1	1	1	1	1	2	1	2	1	2	1	1	1
1	1	1	1	2	1	1	2	2	2	2	2	2	1	2	2	1	2	1	2	2	2	1	2	2	2	2	1	1	1	1	2	2	2	1	2	1	1	2	1	2	1	2	2	1	2	2	2	1	2
1	1	1	1	2	2	1	2	2	2	2	2	2	1	2	1	1	2	1	1	1	2	1	2	1	2	2	2	1	1	2	2	2	2	1	2	1	1	2	2	2	1	2	2	1	1	1	1	1	1
1	2	2	2	2	1	2	1	1	2	2	2	2	2	1	2	2	1	1	2	2	1	1	2	2	2	2	2	1	1	2	2	2	1	2	2	2	1	2	2	1	2	1	1	2	2	1	2	1	1
1	2	2	2	1	2	2	2	1	2	1	1	1	2	2	1	2	1	1	2	1	2	2	1	1	1	2	1	1	2	1	1	2	1	1	2	2	2	2	1	2	2	2	2	1	2	2	1	2	1
2	2	2	1	2	1	2	2	2	1	1	2	1	2	1	1	2	2	2	1	2	2	2	1	2	1	2	1	2	2	2	2	2	2	2	2	2	1	1	2	2	1	2	2	2	2	2	2	2	1
1	1	1	1	1	2	1	1	2	1	1	1	2	1	1	2	1	1	1	1	1	2	1	2	1	1	2	1	1	2	1	2	2	1	1	1	1	2	1	1	2	1	1	1	1	1	2	2	2	1
1	2	1	2	1	1	2	2	1	1	1	2	2	2	1	2	1	2	1	2	1	2	1	2	1	1	2	2	2	1	1	2	1	1	2	2	2	1	1	1	1	2	2	1	2	2	1	2	1	2
1	1	2	2	2	2	2	1	2	2	2	2	2	2	2	2	2	2	2	2	2	2	2	1	1	1	2	2	2	1	2	2	2	1	2	2	1	1	1	2	2	1	2	2	1	2	2	2	2	2
1	2	2	2	2	2	1	2	2	1	2	2	1	2	1	1	1	1	1	2	2	2	1	1	1	2	1	1	1	1	1	1	1	1	1	1	2	1	1	1	2	1	1	1	2	1	1	2	2	2
1	1	1	1	2	2	1	2	1	2	1	1	1	1	1	2	1	2	1	1	2	2	2	1	2	1	1	1	1	1	2	1	1	1	2	1	1	1	2	1	1	1	1	1	1	2	1	1	1	2
1	1	2	2	1	1	2	1	1	2	1	1	1	1	2	2	2	1	1	2	2	2	1	1	2	2	2	1	1	2	2	1	1	1	1	2	2	1	1	1	2	1	2	2	2	2	1	1	2	2
1	1	1	2	2	2	1	2	1	2	2	2	2	2	1	2	1	1	2	2	1	2	2	2	2	2	2	2	1	2	2	2	1	1	2	1	1	2	2	2	1	1	2	2	1	2	2	2	2	2
1	1	2	1	2	2	2	1	1	1	2	1	2	1	1	2	2	1	1	1	1	2	2	2	2	1	2	2	1	2	1	1	2	2	1	2	1	1	2	2	1	1	1	1	1	2	1	2	2	1
1	2	1	1	2	2	2	1	2	1	2	1	2	2	2	1	2	1	1	1	1	2	2	2	2	1	2	2	2	2	1	1	2	2	1	2	1	2	1	1	2	2	2	1	2	2	1	2	2	1
1	1	1	2	2	1	1	1	2	1	2	1	1	1	1	1	2	1	1	2	1	1	1	1	1	2	2	1	1	1	1	2	2	2	1	1	1	1	2	2	1	1	2	1	1	1	1	1	2	1
1	1	1	1	2	1	1	1	2	2	1	2	1	2	1	1	1	2	1	2	1	1	1	1	1	1	2	1	2	1	1	1	2	2	1	2	2	2	2	1	2	1	1	1	1	2	2	1	1	1
1	1	2	1	1	2	2	1	1	2	1	1	2	1	1	1	1	1	1	1	1	2	1	1	1	1	1	1	2	1	1	2	1	1	1	1	1	2	1	1	1	2	1	2	1	1	1	1	1	1
1	2	2	2	1	2	1	1	1	1	2	2	1	1	2	1	2	1	2	1	1	1	2	1	2	2	2	1	2	2	2	2	1	2	2	1	1	2	1	2	2	1	2	1	1	2	2	1	1	1
1	2	2	1	2	1	1	2	2	1	2	2	2	2	1	1	1	1	1	1	1	2	2	2	1	2	1	1	1	1	2	2	1	1	2	2	2	1	2	1	2	1	2	1	2	1	2	1	1	1
1	1	1	1	1	2	1	1	1	1	2	1	1	1	1	1	1	1	1	2	1	1	2	1	1	2	1	1	1	1	1	1	1	1	1	2	1	1	1	1	1	1	1	1	2	1	1	2	1	1
1	2	1	2	1	2	2	1	2	2	2	1	1	2	2	1	2	1	2	1	2	1	2	1	2	1	2	1	2	2	2	1	2	1	1	1	1	1	2	1	2	2	2	1	1	1	1	1	1	2
1	2	1	2	1	2	2	2	2	1	2	1	2	2	2	1	1	1	1	2	2	1	1	1	1	2	2	1	2	2	2	1	1	2	2	2	2	2	2	2	1	1	1	2	2	1	2	2	1	2
1	2	2	2	2	2	2	2	2	2	2	2	1	2	2	1	2	2	2	2	2	2	2	1	2	2	2	2	2	2	2	2	1	2	2	2	2	1	2	2	1	2	2	1	2	1	2	2	2	2
1	1	1	1	2	1	2	1	1	2	2	2	2	1	2	1	2	1	2	2	2	2	2	2	1	2	1	1	2	1	2	2	1	1	1	2	1	2	1	2	2	2	1	2	2	2	1	1	1	2
1	2	1	2	2	2	1	1	1	2	1	2	1	2	1	1	1	1	1	2	1	1	1	2	1	2	1	1	2	2	1	2	2	2	1	2	1	2	2	2	1	1	2	2	2	2	2	2	2	2
1	1	2	2	2	1	2	1	1	2	1	1	1	1	2	1	2	1	2	2	2	1	2	1	2	2	2	2	2	1	1	2	2	2	1	1	1	2	1	1	2	1	1	2	1	1	2	2	2	2
1	1	2	1	1	2	1	1	1	2	1	2	2	2	2	2	1	2	1	2	2	2	2	2	2	2	2	1	1	2	1	2	2	2	1	1	1	1	1	2	2	2	2	2	1	1	2	1	2	1
1	1	1	1	1	2	1	1	1	1	2	2	1	1	2	1	1	1	2	2	2	1	1	1	2	2	1	2	2	2	2	1	2	2	2	1	2	2	1	2	1	1	2	1	2	2	1	1	1	1
1	2	2	1	2	1	2	2	1	2	2	2	2	2	2	1	2	1	2	1	1	2	2	2	2	1	2	2	1	1	1	2	2	2	1	1	2	1	1	2	2	2	2	2	2	1	2	1	2	2
1	1	1	1	2	1	1	1	2	2	2	1	2	2	1	1	2	1	2	2	2	2	2	2	2	2	1	2	2	1	2	2	2	1	2	2	1	1	1	1	1	1	2	2	2	2	2	1	2	2
1	2	1	1	1	1	1	2	1	1	2	1	2	1	2	1	1	1	1	2	2	1	1	1	2	1	1	2	1	1	1	2	2	2	1	2	2	1	1	2	1	1	1	1	2	2	1	2	1	2
1	1	2	1	2	2	1	1	2	1	1	2	2	1	2	1	2	1	1	1	1	1	2	2	2	1	1	2	2	1	1	1	1	1	1	1	2	1	2	1	1	1	2	1	1	1	2	1	1	1
1	1	1	1	2	1	2	1	1	2	1	1	1	1	1	2	1	2	2	1	1	1	1	1	2	2	1	1	1	1	2	1	2	2	1	1	2	1	1	2	1	1	1	2	1	1	1	1	1	1
1	1	2	1	1	1	1	2	1	2	2	1	1	2	1	1	2	2	1	1	1	1	2	2	1	1	1	1	1	1	1	1	1	1	1	2	1	1	2	1	1	1	1	2	2	2	1	2	2	2
1	2	2	1	1	2	1	2	1	1	1	1	2	1	1	1	1	2	1	1	1	2	2	1	2	1	1	2	2	2	1	1	2	2	2	1	1	1	1	1	1	1	1	2	1	1	1	2	2	2
1	1	1	2	1	1	2	2	1	1	1	1	2	1	1	1	1	1	1	1	1	1	1	1	2	1	1	1	1	1	1	1	1	1	2	1	1	1	1	1	1	1	1	1	1	1	2	1	1	1
1	2	1	1	1	1	1	1	1	2	2	1	2	1	1	1	2	2	1	1	2	2	1	1	2	1	2	1	1	2	1	2	1	1	1	1	1	1	1	1	2	1	2	2	2	1	1	1	1	1
2	1	1	2	2	2	1	2	2	1	2	1	1	2	1	1	2	2	2	2	2	1	2	1	2	2	2	2	2	1	1	1	2	1	1	2	2	1	1	1	2	2	1	1	2	2	1	2	2	2
1	1	2	1	1	1	2	1	1	2	1	2	1	2	2	1	1	2	2	2	2	1	2	1	1	1	2	1	2	1	2	1	2	1	1	1	1	2	2	1	1	2	1	1	1	1	2	1	1	1
1	2	1	2	1	1	2	1	1	2	1	2	1	1	1	1	1	1	2	1	1	2	1	2	1	1	1	1	1	1	2	2	2	1	2	1	1	1	1	1	1	1	1	2	2	1	1	1	1	1
1	1	2	2	2	1	1	1	2	1	2	1	1	1	1	1	1	2	2	1	1	1	2	2	1	2	1	1	1	1	1	1	2	1	1	1	1	2	1	1	1	1	1	1	1	2	1	2	2	2
1	1	1	1	1	1	1	1	1	1	1	2	2	1	1	1	1	1	2	1	1	1	1	1	2	1	1	1	1	1	1	1	2	1	1	1	1	1	1	2	1	1	1	2	1	1	1	1	1	1
1	1	1	1	1	2	2	2	1	2	1	1	1	2	1	2	2	2	1	2	1	1	2	1	1	1	2	2	2	2	1	2	1	1	1	1	2	1	2	1	2	1	2	1	1	2	2	1	2	1
1	2	2	1	2	2	1	1	2	2	1	1	1	2	1	1	2	1	1	2	2	2	2	2	1	1	1	2	1	1	1	2	2	1	2	2	1	2	1	2	2	2	1	1	2	1	1	2	2	2
1	1	1	2	1	2	1	2	2	2	1	1	2	1	2	1	1	1	2	2	2	2	2	1	1	1	2	1	1	1	1	2	1	1	2	2	1	1	2	2	2	2	2	2	2	1	1	2	2	1
1	2	1	2	2	2	1	1	1	2	2	1	2	1	2	1	1	1	2	1	1	2	2	1	1	1	1	1	2	1	2	1	1	2	2	1	1	1	1	1	1	1	1	1	1	1	1	1	1	1
1	1	2	1	2	1	2	2	2	1	1	2	1	1	2	2	2	2	1	1	1	1	2	2	1	2	2	1	2	1	1	2	1	2	2	1	2	2	1	1	2	1	2	1	1	1	1	1	1	2
1	1	2	1	2	2	1	1	1	2	1	1	2	2	2	2	1	1	1	2	2	2	2	2	2	2	1	1	2	2	2	2	2	1	1	1	2	1	2	2	2	2	1	2	2	1	1	2	2	2
1	1	1	1	1	1	1	1	2	1	2	1	1	1	1	1	2	1	1	1	1	1	1	1	1	1	1	1	1	1	2	1	1	2	2	1	1	1	1	1	1	1	1	1	1	2	1	1	1	1
1	2	2	1	2	1	1	2	1	2	2	2	1	1	1	1	2	2	2	2	2	2	1	2	2	1	1	2	2	1	2	2	2	2	2	2	1	1	1	2	2	1	2	1	2	2	1	2	2	1
1	1	2	2	1	2	2	2	1	2	2	1	2	1	2	2	2	2	1	2	2	2	1	2	1	1	2	2	1	2	1	2	2	2	2	1	2	2	1	2	1	2	2	2	1	2	1	2	1	2
1	2	2	2	2	1	2	2	2	2	2	1	2	2	1	2	1	2	2	1	2	2	2	1	2	1	2	1	1	2	2	2	2	2	1	2	2	2	1	2	2	1	1	2	2	2	2	2	1	1
1	1	2	1	2	2	1	2	1	1	2	1	2	1	1	2	2	1	2	2	1	2	1	1	2	2	1	2	1	1	1	2	2	2	2	1	1	2	1	1	2	2	1	2	2	1	1	2	1	1
1	2	2	2	1	2	1	1	1	2	2	2	2	1	1	1	2	2	2	2	2	2	1	1	2	1	2	1	2	1	2	2	1	2	1	2	2	2	1	2	1	1	2	1	2	2	2	1	2	1
1	1	1	1	1	1	1	1	1	1	1	1	2	2	1	2	1	1	1	2	1	2	1	2	2	1	1	1	1	1	1	1	1	1	1	1	1	1	1	1	1	2	2	1	1	1	1	1	1	2
1	2	1	1	1	1	2	1	2	1	1	1	2	1	1	1	2	2	2	2	2	2	2	1	1	2	1	2	1	1	2	1	1	2	2	2	1	2	1	2	1	2	2	2	2	1	1	1	1	1
1	1	1	1	1	1	1	1	2	2	2	1	1	2	2	2	2	1	1	1	2	2	1	1	2	1	2	2	1	1	2	1	2	1	2	1	1	1	2	1	2	1	1	1	2	1	1	1	1	2
1	2	1	1	1	1	1	2	1	1	2	2	1	2	1	1	2	1	1	1	1	1	1	1	1	1	2	1	1	1	2	1	2	2	2	1	1	1	2	2	1	2	1	1	1	2	1	1	1	2
1	2	1	2	2	2	2	1	1	2	2	1	1	1	2	1	2	1	2	2	2	1	2	2	2	1	2	1	1	2	1	2	1	2	1	2	1	1	2	2	1	1	2	1	2	1	2	1	2	1
1	2	1	2	2	1	2	2	1	2	1	2	1	2	2	2	2	2	1	1	1	2	1	1	1	2	2	2	2	2	2	1	1	1	1	2	1	1	2	1	2	1	2	1	1	2	2	2	1	2
1	1	2	1	2	2	2	1	1	2	2	1	1	1	1	2	2	2	1	2	1	1	1	1	2	1	1	2	1	1	1	1	1	2	1	2	2	2	2	2	1	1	2	2	1	2	1	2	2	2
1	1	1	1	1	1	1	2	1	2	1	1	1	1	2	1	1	1	1	1	2	1	2	1	1	1	1	1	1	1	1	2	2	1	1	1	1	1	1	1	1	1	2	1	1	1	1	1	1	2
1	1	1	1	2	1	2	2	1	1	1	2	2	2	2	1	2	2	2	1	2	2	2	1	2	2	1	1	2	2	1	1	2	1	2	1	2	2	2	1	1	1	2	1	1	2	1	1	2	2
1	1	2	1	2	2	2	1	2	2	1	1	2	2	1	2	1	2	1	2	1	2	1	1	1	1	2	2	2	1	1	2	2	1	1	1	1	2	2	2	2	1	2	1	1	1	1	1	1	2
1	2	2	1	1	2	1	1	1	2	1	2	2	1	2	2	2	1	2	1	2	2	1	1	1	1	1	2	1	2	1	1	1	2	1	2	2	2	1	2	1	1	2	1	2	1	2	2	1	2
1	2	2	2	1	2	1	2	1	2	1	2	1	2	1	1	1	1	1	2	2	1	1	2	2	1	1	1	2	2	1	2	2	2	2	1	1	2	2	1	2	1	2	2	2	1	2	2	1	1
1	2	1	2	2	2	2	1	2	2	2	2	1	2	2	2	2	1	1	2	2	1	1	2	2	1	1	1	1	2	1	1	2	2	1	1	2	1	2	2	1	2	2	1	1	1	2	2	1	2
1	1	1	1	2	2	2	1	1	1	2	2	2	1	1	2	1	2	1	1	1	1	2	1	1	2	1	2	2	1	2	1	1	2	2	2	2	1	2	1	1	2	2	1	2	1	1	1	1	2
1	2	1	1	2	1	2	2	2	1	1	2	2	2	2	1	1	2	2	1	2	1	2	2	1	2	1	1	2	1	1	2	2	2	2	2	1	2	1	1	1	1	1	2	2	1	2	1	1	1
1	1	2	1	2	1	1	2	1	2	2	1	1	2	2	2	2	1	1	1	1	2	2	1	2	1	1	2	2	1	1	2	2	2	2	2	1	1	2	2	1	1	2	2	2	2	2	2	1	1
1	1	2	1	1	1	2	2	2	1	2	2	1	2	2	1	2	2	1	1	2	2	2	1	2	1	1	1	2	1	2	1	2	2	1	1	2	2	1	2	1	2	2	2	1	1	2	2	1	1
1	2	1	2	1	2	1	1	2	2	1	2	1	2	1	2	1	1	1	2	1	2	1	2	1	1	1	2	1	1	1	2	2	2	1	1	2	1	1	2	1	1	1	2	1	2	2	2	1	2
1	2	2	2	2	2	2	2	2	2	2	1	1	2	2	1	1	2	1	1	1	2	2	2	1	1	1	2	2	2	2	1	2	2	2	1	2	2	2	2	1	1	1	1	2	2	2	2	1	1
1	1	1	2	1	1	1	2	2	2	1	1	2	2	2	1	2	2	2	1	1	1	2	2	2	1	1	2	1	1	1	2	2	2	2	2	2	1	2	1	1	1	1	2	1	2	1	2	2	1
1	1	2	1	1	1	2	2	1	1	2	2	1	1	2	1	2	1	1	1	1	1	1	1	1	1	1	1	2	2	1	2	1	1	2	1	2	1	2	2	1	2	2	2	1	1	1	1	2	2
1	2	1	2	2	2	1	1	2	2	2	2	1	2	1	1	1	1	1	2	1	1	2	2	2	1	2	1	2	2	1	1	1	2	1	2	1	2	1	2	2	2	2	1	1	2	1	1	1	1
1	2	1	2	2	2	2	2	1	1	2	1	1	2	2	1	1	2	2	1	1	1	1	1	1	2	1	1	2	1	2	1	1	2	1	2	1	2	1	1	2	2	1	2	1	2	2	1	2	1
1	1	1	2	2	2	1	1	1	2	1	1	1	2	1	1	2	2	1	1	1	1	2	1	2	1	1	1	2	1	1	1	1	1	1	2	1	1	2	2	2	1	1	1	2	1	1	1	1	2
1	2	2	2	2	1	2	2	2	2	2	1	2	2	1	2	1	2	1	2	1	2	2	2	2	1	2	2	2	2	2	2	2	2	2	2	2	2	2	2	2	2	2	2	2	2	1	2	2	2
1	1	1	1	2	2	1	1	2	2	1	2	2	2	2	1	2	1	2	2	2	2	2	1	2	1	1	1	1	1	2	1	1	2	1	1	2	1	1	1	2	1	1	2	2	1	1	2	1	2
1	2	1	2	2	2	2	2	1	1	1	1	2	2	1	1	1	1	2	2	2	2	1	2	1	1	1	2	2	1	1	1	1	1	1	2	1	1	2	2	2	2	1	2	2	2	2	2	2	1
1	1	1	1	1	1	2	2	1	1	1	1	1	1	2	2	1	1	1	1	2	1	2	2	2	2	1	1	1	1	1	1	1	1	2	2	1	2	1	1	2	2	2	1	1	1	2	1	1	1
1	2	2	2	2	1	1	1	1	2	2	2	1	1	2	1	1	2	1	2	2	2	1	2	1	1	1	1	1	1	1	2	2	1	2	2	1	1	1	1	1	2	1	2	1	2	2	2	1	2
1	2	1	1	2	1	1	1	2	2	1	2	1	1	1	1	1	2	2	1	2	2	2	1	1	2	1	2	2	2	2	2	1	1	2	1	2	1	1	2	1	2	2	2	2	1	1	1	1	1
1	2	1	2	2	1	1	2	2	1	2	2	1	2	1	1	2	1	2	2	2	2	2	1	1	1	2	2	2	2	1	1	2	2	2	2	1	1	1	2	2	2	2	2	2	2	2	1	2	1
1	1	1	2	1	2	2	2	2	1	1	2	1	1	2	1	2	2	1	1	2	1	2	2	2	2	1	1	1	1	2	2	2	2	1	2	1	2	2	1	1	1	1	2	1	2	2	1	1	1
1	1	1	2	1	2	2	1	1	2	2	2	2	2	2	1	2	1	1	2	2	2	2	1	2	1	1	1	1	1	1	2	1	1	2	2	1	2	2	1	1	1	2	2	2	2	1	2	1	1
1	1	1	1	1	2	2	2	2	2	1	1	2	2	2	2	1	2	1	2	1	1	1	1	2	1	1	1	1	1	1	2	1	1	2	1	2	1	1	1	1	1	1	2	1	1	2	1	2	2
1	1	2	1	1	2	2	1	1	2	2	1	1	1	1	2	1	2	1	2	1	2	2	1	2	2	1	1	1	1	1	2	1	1	2	2	1	1	1	1	1	1	2	1	2	1	2	1	2	1
1	2	2	2	2	1	2	1	2	1	1	2	2	1	2	1	1	1	2	1	1	1	2	1	2	2	1	2	1	2	2	2	2	1	1	1	2	1	2	2	2	1	1	2	2	1	2	1	1	1
1	1	2	1	2	1	2	2	1	1	1	1	1	1	2	2	1	1	2	2	1	2	1	1	1	1	2	1	1	1	1	2	1	1	2	1	1	2	1	2	2	1	1	1	1	2	2	1	2	1
1	1	2	1	1	2	2	1	1	1	2	1	1	1	1	2	1	1	1	1	1	1	1	1	1	2	1	1	1	1	1	1	1	1	2	1	1	2	1	1	1	1	1	2	2	2	1	1	1	1
1	2	1	1	2	1	2	1	1	2	2	1	1	2	2	2	1	1	2	2	2	2	2	1	2	2	2	1	1	1	1	1	1	2	2	2	1	1	1	1	2	1	2	2	2	2	2	1	2	1
1	1	1	1	1	1	2	2	2	2	1	1	1	1	1	1	2	1	2	2	1	2	1	2	2	2	1	2	2	1	2	1	1	2	2	2	2	2	2	2	1	2	1	1	1	1	1	1	1	2
1	1	1	1	1	1	1	1	2	2	1	1	2	2	1	2	1	1	1	1	2	1	2	1	1	1	1	1	2	1	1	2	2	2	2	1	1	2	1	1	2	1	2	1	1	2	2	1	1	1
1	1	2	2	2	2	1	2	2	2	1	2	2	2	2	2	2	1	2	2	2	2	1	2	2	1	2	2	1	2	1	2	1	2	1	1	1	1	1	2	2	1	1	1	2	1	1	1	1	1
1	1	1	1	2	2	1	2	1	1	1	1	2	2	2	1	1	1	2	2	2	1	2	2	2	1	2	1	2	2	2	2	1	1	1	2	2	1	1	1	2	2	2	1	2	1	1	1	2	2
1	2	1	2	1	2	2	2	2	2	1	1	1	1	1	1	1	1	1	2	1	1	1	2	2	2	2	2	2	2	1	1	1	1	2	1	1	2	1	2	1	2	2	1	1	1	2	1	2	1
1	1	1	1	1	2	2	1	1	1	1	2	2	1	1	1	2	1	2	1	1	1	2	2	1	2	1	1	1	2	2	2	2	1	1	2	1	1	1	1	1	1	1	1	2	1	1	1	1	1
1	1	2	2	2	2	2	1	1	2	1	1	2	1	2	2	2	2	2	2	2	2	1	2	1	1	1	1	1	1	2	1	2	1	1	1	1	2	2	2	1	2	1	2	2	1	1	1	2	1
1	1	2	1	2	1	2	1	1	1	2	2	2	1	1	2	1	2	2	1	1	1	2	1	2	2	2	2	1	1	1	1	1	1	2	2	1	1	2	1	1	2	1	2	1	2	2	2	2	2
1	1	1	2	1	1	2	1	2	1	1	1	1	2	2	1	1	1	1	1	2	2	2	2	2	1	1	2	2	2	2	1	2	1	1	1	2	2	1	1	1	2	1	2	1	1	1	1	1	2
1	2	2	1	2	2	1	1	1	1	1	1	1	1	1	2	1	1	1	2	2	1	1	2	2	2	1	2	2	1	2	2	2	1	1	1	1	2	1	1	2	2	1	1	1	1	2	1	1	2
1	2	2	2	2	2	1	1	1	1	1	2	2	1	1	1	1	2	2	1	2	2	2	1	1	1	1	1	2	2	1	2	1	1	1	1	2	2	2	1	2	1	2	2	1	2	1	1	2	1
1	2	2	2	2	1	1	1	2	2	2	2	2	1	1	2	2	1	2	1	2	2	2	1	2	2	1	2	1	1	2	1	1	1	2	1	2	2	2	2	1	1	2	1	2	1	2	2	2	1
1	2	1	2	1	2	1	1	1	2	2	2	2	1	1	2	2	1	2	2	1	1	2	2	2	2	2	1	1	1	1	1	1	2	2	1	2	2	2	2	1	1	1	2	2	2	1	1	2	1
1	1	2	1	2	1	1	2	1	1	1	1	1	2	1	1	1	1	2	1	1	2	1	2	1	1	1	1	1	1	1	2	1	1	1	1	2	1	1	2	1	1	1	1	1	1	2	2	2	1
1	1	2	2	1	1	2	2	1	1	1	2	1	2	1	1	1	1	1	2	2	1	1	1	2	1	1	1	2	1	1	1	1	2	2	1	2	2	1	1	1	1	1	1	2	1	1	2	2	1
1	1	1	2	2	1	1	2	1	2	2	1	2	1	1	2	2	2	2	2	1	1	2	1	2	1	2	2	1	2	1	1	2	2	2	1	2	1	2	1	1	1	1	1	2	1	2	2	2	1
1	2	1	1	2	1	1	1	2	1	1	2	2	1	1	2	1	1	2	1	1	1	1	1	1	1	2	2	1	1	1	2	1	1	1	2	1	1	2	1	1	2	1	1	1	2	1	2	2	1
1	1	1	1	2	2	2	1	1	2	1	1	2	1	2	2	2	1	1	1	2	1	2	1	1	1	1	1	2	1	2	1	2	1	1	1	2	2	1	1	1	2	1	1	1	2	2	1	1	1
1	2	1	1	2	2	1	2	2	2	2	1	2	2	1	1	2	2	2	1	2	2	2	1	1	2	1	2	1	1	2	1	2	2	2	2	1	1	1	2	2	2	2	1	2	2	2	1	1	2
1	1	2	1	1	1	2	2	2	2	1	1	1	1	1	1	2	1	1	2	2	2	1	2	1	1	1	1	1	1	1	1	2	1	1	2	1	1	2	2	1	1	1	1	1	1	1	1	1	2
1	1	1	1	1	1	1	1	1	1	1	1	2	1	2	1	1	2	2	1	1	2	2	1	2	2	1	2	1	1	1	1	2	2	1	2	2	1	2	2	2	2	2	2	2	2	1	2	1	2
2	2	1	2	2	2	1	1	2	2	1	1	2	2	2	2	2	2	1	2	1	2	2	1	1	2	2	2	2	2	2	2	1	2	2	2	1	2	2	2	1	2	2	2	2	1	2	1	1	2
1	2	2	1	2	2	1	1	1	1	1	1	1	1	2	2	2	2	2	1	2	2	2	1	2	1	2	2	2	2	1	2	1	2	2	2	1	1	2	1	2	2	1	2	2	1	2	2	2	1
1	1	2	1	2	1	2	1	1	1	2	2	1	1	1	2	1	2	2	2	2	1	1	2	2	2	2	2	2	2	1	2	2	2	1	2	1	2	2	1	2	1	1	2	2	1	2	2	1	2
1	2	2	2	1	1	2	1	2	1	1	1	2	1	2	1	2	2	1	2	2	1	1	1	2	2	2	2	1	1	2	1	1	1	1	2	1	2	2	2	2	2	2	1	2	1	2	2	2	2
1	2	2	1	1	2	2	2	2	2	2	2	2	1	2	2	2	2	1	2	1	2	2	2	2	2	2	1	2	2	1	2	2	2	2	2	2	2	1	1	2	2	1	2	2	1	1	2	1	1
1	2	2	1	2	2	2	1	1	1	1	1	1	2	1	1	2	2	1	1	2	2	2	2	1	2	1	1	2	1	1	1	2	1	2	2	1	1	2	2	1	2	1	1	1	2	1	1	2	1
1	2	2	1	2	2	2	2	2	1	2	1	1	1	2	1	2	2	1	2	2	1	2	2	1	1	1	1	1	1	1	2	1	2	2	2	1	1	1	1	2	2	1	2	1	1	2	1	2	1
1	1	1	1	2	2	2	2	1	2	2	1	1	1	2	2	2	1	2	1	2	1	2	2	1	1	2	2	1	2	1	1	2	2	2	2	2	2	1	1	2	2	2	1	2	2	1	1	1	2
1	2	1	1	2	1	1	1	2	1	2	2	1	1	2	1	2	1	2	2	1	2	2	1	1	1	1	1	2	1	1	2	2	1	1	1	1	2	1	1	1	1	1	2	1	1	2	1	1	1
1	2	2	1	2	1	1	1	1	1	1	2	2	2	2	2	1	2	1	1	2	2	1	2	2	1	1	2	1	1	1	1	1	1	1	1	2	2	2	2	1	1	1	1	1	1	2	1	1	1
1	1	1	2	2	1	2	1	2	1	2	2	2	2	2	2	2	1	1	2	2	1	2	2	1	1	2	2	2	1	2	1	1	2	2	1	1	2	2	1	2	1	2	1	1	2	2	2	1	2
1	1	1	2	2	2	2	2	1	2	1	2	2	2	1	2	2	1	2	1	1	1	1	2	2	2	2	1	2	1	1	2	1	2	1	1	1	1	1	1	2	1	1	1	1	1	2	1	2	1
1	1	1	1	2	2	2	1	1	2	2	1	2	2	1	1	2	1	1	1	1	1	2	1	1	1	1	1	1	1	1	1	2	1	1	2	1	2	2	1	2	1	1	2	1	1	1	2	1	2
1	1	1	2	1	1	1	1	2	1	2	1	2	1	2	1	1	2	1	2	1	2	1	1	2	2	1	1	1	1	2	1	2	2	1	2	1	1	1	1	2	2	2	2	2	2	1	2	2	2
1	2	1	2	1	1	1	2	1	2	2	1	2	2	1	2	1	2	2	2	1	2	2	1	2	1	2	1	1	2	2	1	1	2	2	1	1	2	1	2	1	2	2	2	1	1	2	1	1	1
1	1	1	2	1	2	1	1	2	1	2	2	2	2	2	2	1	2	1	2	1	2	1	1	2	1	2	1	1	2	1	1	1	2	2	1	2	1	2	1	1	1	1	2	1	1	2	2	2	2
1	1	1	2	1	1	1	2	2	2	1	2	2	2	2	2	1	2	2	1	2	2	2	2	1	2	2	1	1	1	2	1	2	1	2	2	1	2	1	2	1	2	2	2	2	1	1	2	1	2
1	1	1	1	1	2	1	1	1	1	1	1	1	1	1	1	1	1	2	1	2	2	2	1	1	1	1	1	1	1	1	1	1	1	1	1	1	1	1	1	2	2	2	1	2	2	1	2	2	1
1	1	1	2	1	1	2	2	2	2	1	2	2	2	1	1	1	1	1	1	1	1	1	1	2	1	2	2	1	1	1	2	1	2	2	2	1	1	1	2	1	1	1	1	2	1	1	2	1	1
1	1	2	1	1	2	1	2	1	1	2	1	2	1	1	2	2	2	1	1	2	2	1	1	2	2	1	1	2	2	2	1	1	2	2	1	1	2	1	1	2	1	1	2	1	1	2	2	2	2
1	1	1	1	1	1	2	1	1	1	1	2	1	2	1	2	1	1	1	1	2	2	1	1	1	1	1	1	2	2	1	1	1	1	1	1	2	2	2	1	2	1	2	2	2	2	1	2	2	2
1	2	1	1	2	2	2	1	2	1	1	2	1	1	1	1	2	2	1	1	1	2	2	1	1	1	2	2	1	2	1	1	1	1	1	1	1	2	1	1	1	2	1	1	1	1	1	2	1	2
1	2	2	1	2	2	1	1	1	2	1	2	2	2	1	2	2	2	2	2	1	2	1	2	2	1	2	1	2	1	1	1	2	1	2	2	1	2	1	1	1	1	1	2	2	2	1	2	1	2
1	2	2	1	1	2	1	1	2	1	2	2	1	1	2	2	1	2	1	2	1	1	1	1	2	1	1	2	1	1	2	1	2	2	2	1	1	2	1	1	2	2	2	1	1	2	2	2	1	2
1	2	2	2	2	2	1	1	1	2	1	1	2	1	1	2	1	1	1	2	1	1	1	1	2	1	1	1	1	1	2	1	1	1	1	2	1	1	1	1	1	1	1	2	1	2	1	1	1	1
1	1	2	1	1	1	2	1	2	1	2	1	2	1	2	2	1	1	1	1	1	2	1	1	2	2	1	2	1	2	1	1	2	2	2	2	1	1	1	2	2	1	2	1	1	2	2	1	1	1
1	2	2	2	2	1	2	2	1	1	2	1	1	1	2	1	2	2	2	2	1	2	1	1	2	1	2	2	2	2	1	1	1	2	2	2	2	2	1	1	2	1	1	1	2	1	1	2	2	2
1	2	1	1	1	2	1	1	2	1	1	2	1	2	1	1	1	2	1	2	1	1	2	1	2	1	1	1	1	2	1	1	1	2	1	2	2	2	1	2	2	1	1	2	2	2	1	2	1	1
1	2	2	1	2	2	2	1	2	2	1	2	1	1	2	2	1	2	1	1	1	2	1	2	2	1	1	2	1	1	1	1	2	2	2	1	2	2	1	1	1	2	1	1	2	1	1	1	2	1
1	1	2	2	2	1	2	2	1	2	1	2	2	1	2	2	1	2	2	2	1	1	1	1	1	1	2	2	1	1	1	2	2	2	1	1	2	1	2	1	1	1	2	2	1	1	2	1	2	1
1	1	1	2	2	2	2	2	1	2	1	1	1	1	2	2	1	2	1	1	2	1	2	1	2	2	2	1	2	1	2	2	1	1	1	2	2	2	2	2	2	1	1	2	2	1	2	1	2	1
1	1	1	1	2	2	1	2	1	2	1	2	2	1	1	2	2	1	2	1	1	1	1	1	1	2	2	1	2	2	2	1	2	2	2	2	1	1	2	1	1	1	1	2	1	2	1	2	1	2
1	1	1	1	2	1	1	1	2	1	2	1	2	1	1	1	1	1	2	2	1	2	1	1	1	1	2	1	1	1	2	1	2	1	1	2	1	1	2	1	1	2	2	1	1	2	1	1	2	1
1	2	2	2	2	1	2	1	2	2	1	1	2	1	2	2	2	1	1	1	1	1	2	2	1	1	1	2	1	1	1	2	2	2	2	1	1	2	2	1	2	2	1	2	1	1	1	1	1	2
1	1	2	1	1	1	2	1	2	2	1	1	2	2	1	2	1	1	1	2	1	1	1	2	1	2	1	1	1	2	2	1	1	1	1	1	1	1	1	1	1	1	1	2	1	2	2	1	1	1
1	1	1	1	1	1	2	1	2	2	1	2	1	1	1	1	2	1	2	2	2	1	2	2	2	1	2	2	2	1	1	1	2	1	1	2	1	2	2	1	2	1	1	2	2	1	1	2	2	2
1	1	1	2	2	1	1	2	1	2	2	2	2	2	2	1	2	2	2	2	1	2	2	1	1	2	1	1	1	1	1	2	1	1	1	1	1	2	2	1	1	1	2	1	2	1	2	2	1	1
1	1	1	2	1	1	2	2	2	1	2	1	2	1	2	2	2	1	2	2	1	1	1	2	2	2	1	2	2	2	1	2	2	1	1	1	2	1	1	2	2	1	2	1	2	2	1	2	1	1
1	2	1	1	2	1	1	1	1	2	2	2	2	1	2	2	1	1	1	1	2	2	2	2	2	1	2	1	1	1	2	2	1	2	2	2	2	2	2	1	2	2	1	1	2	2	1	1	2	1
1	2	1	2	1	2	1	1	2	1	1	1	1	1	1	2	1	2	2	1	2	2	1	2	2	2	2	2	2	1	1	2	2	1	2	2	1	1	1	1	1	1	1	1	2	2	1	2	2	2
1	1	1	2	2	2	1	1	1	2	2	2	2	1	2	1	1	1	2	1	2	1	1	1	2	2	1	2	2	2	2	2	1	2	2	2	1	2	2	2	2	1	1	2	1	2	1	2	1	1
1	1	2	2	1	1	1	1	1	1	2	2	1	1	2	2	2	2	2	1	2	1	1	1	2	1	1	1	1	1	1	1	2	1	1	1	1	2	2	2	1	1	1	2	1	2	2	2	1	1
1	1	2	1	1	1	1	1	1	2	2	2	2	1	2	2	2	2	1	1	2	2	1	2	2	1	2	2	1	2	2	1	1	1	1	1	2	2	1	2	2	2	1	1	1	2	1	1	1	2
2	2	2	1	1	2	1	2	2	1	2	2	2	2	1	1	2	1	2	2	1	2	2	2	2	2	2	1	1	2	2	2	2	2	2	2	1	2	1	1	2	2	1	2	2	1	2	2	2	2
1	1	2	1	2	2	2	2	2	1	2	1	2	1	2	1	2	1	1	2	2	1	1	2	1	1	2	2	1	1	2	2	2	1	2	2	2	1	2	1	1	1	1	2	2	1	1	1	2	1
1	2	2	2	2	2	1	1	2	2	1	2	2	2	2	1	2	1	2	1	2	1	1	2	1	2	2	2	1	1	2	2	2	2	2	1	1	1	2	1	1	2	1	1	1	2	2	1	1	2
1	1	2	1	2	1	1	1	1	2	2	1	1	1	2	1	1	1	1	2	1	1	1	1	1	2	1	2	2	1	1	1	1	1	1	1	1	2	2	2	1	2	2	1	1	1	1	2	1	2
1	2	2	1	1	2	2	2	1	1	2	2	2	1	1	1	2	2	1	1	1	2	1	2	1	2	1	1	1	2	1	1	2	1	2	2	2	1	2	1	2	2	1	2	2	2	1	2	1	2
1	2	2	1	2	2	1	2	1	1	1	1	1	1	2	1	2	1	2	2	1	1	1	1	2	2	1	1	2	2	2	1	2	2	1	2	2	2	1	1	1	2	1	1	2	2	2	1	1	1
1	1	2	2	1	1	1	1	1	1	1	1	2	2	1	1	2	1	1	1	1	1	1	1	1	1	2	1	1	1	1	1	1	1	1	1	1	2	1	1	1	1	1	1	1	1	1	1	2	1
1	2	1	1	2	1	1	1	1	1	1	2	2	2	1	2	2	2	1	2	2	1	1	1	1	2	1	2	2	1	2	1	2	1	1	1	2	2	1	2	1	2	2	1	2	2	1	1	2	2
1	2	1	1	2	1	2	2	1	1	1	2	2	2	1	1	1	1	2	2	1	1	1	1	1	1	2	1	1	2	1	2	1	1	2	1	1	2	2	1	2	1	1	1	1	2	2	1	2	2
1	1	2	1	2	1	1	2	1	2	2	1	1	1	1	1	2	2	1	1	1	1	1	1	2	2	1	1	1	1	1	1	2	2	1	2	1	2	2	2	1	1	1	1	1	1	1	1	1	1
1	1	1	2	1	1	1	1	1	1	1	2	2	2	2	2	2	2	1	1	2	2	2	2	2	1	1	2	1	2	1	2	1	2	2	1	1	2	1	1	2	2	2	2	1	1	2	2	1	1
1	2	2	2	2	1	2	1	2	2	2	2	2	1	2	1	1	1	1	2	1	1	1	1	1	1	2	2	1	1	1	1	2	1	1	2	1	1	1	2	1	1	2	1	2	1	2	1	1	1
1	2	1	2	2	1	2	2	2	2	2	1	2	1	1	2	1	1	2	2	1	1	2	1	1	1	1	2	2	1	2	2	1	2	1	1	1	1	1	1	1	2	2	2	1	1	1	2	2	1
1	2	1	1	2	2	2	2	2	2	2	2	1	1	2	2	2	2	1	2	1	2	2	1	1	2	2	2	2	2	2	1	1	2	1	1	2	2	2	1	2	2	2	2	2	2	2	1	2	1
1	2	2	1	2	1	1	2	2	1	2	1	1	1	2	1	2	2	1	2	2	2	2	2	1	1	1	2	1	1	2	2	1	2	2	1	2	1	2	2	2	1	2	1	2	2	1	1	1	2
1	2	2	1	2	1	1	2	1	1	2	2	1	2	2	2	1	1	2	2	2	2	2	1	1	1	2	1	1	2	2	1	1	1	1	1	1	1	2	1	2	2	2	1	2	2	2	2	2	2
1	1	1	1	1	1	2	1	1	1	2	2	1	2	2	1	1	2	2	1	1	1	1	2	1	1	2	1	1	1	2	1	2	1	1	1	1	2	1	1	1	1	1	1	1	1	1	1	1	1
1	1	1	1	1	1	1	1	1	1	2	2	2	2	1	2	2	1	1	1	2	1	1	1	1	2	2	1	1	1	1	1	2	2	1	1	1	2	1	1	1	1	1	2	2	1	1	1	2	2
1	1	2	1	2	1	1	1	2	2	1	2	1	2	1	1	2	2	1	1	2	2	1	2	2	1	2	1	1	2	1	1	1	1	2	2	2	2	1	1	1	1	1	2	2	2	2	2	2	1
1	1	2	1	1	1	1	1	1	2	2	1	1	2	1	1	1	1	1	2	2	2	1	2	1	1	2	1	1	2	2	1	2	1	1	2	1	1	2	2	1	1	1	1	2	1	1	1	1	1
1	2	2	2	2	1	1	2	1	1	1	1	2	1	2	1	1	1	1	1	1	1	2	2	1	1	1	1	2	2	1	2	1	1	2	1	1	2	1	1	1	1	1	2	2	1	2	1	1	1
1	2	2	1	1	2	1	1	1	1	1	1	1	1	1	1	1	2	1	1	1	1	2	2	2	1	1	2	2	1	1	2	2	1	2	1	1	1	2	1	1	2	1	2	1	1	1	2	1	2
2	1	1	2	2	2	2	2	2	2	1	2	1	2	1	2	2	2	1	2	2	2	2	2	2	2	2	1	2	2	2	2	1	2	2	2	1	2	2	2	1	2	2	2	2	2	2	1	1	1
1	1	1	2	2	2	2	1	2	2	2	2	2	2	1	1	2	2	2	2	1	1	2	2	2	1	1	1	1	2	2	2	1	1	2	2	2	2	2	2	1	2	1	2	2	2	2	1	1	1
1	2	2	1	2	2	1	2	2	2	1	2	2	1	2	2	1	1	1	1	2	2	1	1	1	2	2	1	1	1	2	1	2	2	2	2	1	2	1	2	1	2	2	2	2	1	1	2	1	1
1	1	1	1	1	1	1	1	2	1	2	2	1	1	1	1	1	1	1	2	1	2	1	1	1	1	1	1	1	1	1	1	1	2	1	1	2	1	1	1	2	2	1	2	2	1	2	1	2	2
1	2	1	2	2	2	1	1	1	2	1	1	1	2	2	1	2	2	2	2	1	1	1	2	1	2	2	1	1	2	2	1	2	2	2	2	1	2	1	1	1	2	2	2	1	2	2	2	1	2
1	1	1	2	1	2	1	2	1	1	2	2	2	1	2	1	1	2	2	1	2	1	1	2	1	2	2	1	2	2	1	2	2	2	1	1	2	1	1	2	2	1	1	2	1	2	1	1	2	1
1	1	2	2	2	2	1	2	2	2	1	2	2	2	2	2	2	1	1	1	2	2	2	2	2	1	2	2	1	2	2	2	1	2	1	1	1	1	2	1	2	2	2	2	1	2	2	1	2	2
2	2	2	2	1	2	1	1	2	2	2	2	1	1	1	2	1	1	1	2	1	2	2	2	1	1	2	2	1	2	2	1	1	1	1	2	2	2	1	2	2	2	2	1	2	2	1	2	1	2
1	2	1	2	1	1	2	2	1	2	1	1	2	1	1	2	1	1	1	1	2	2	1	1	2	2	1	1	1	1	2	2	1	2	1	1	1	1	1	1	1	1	2	1	1	1	1	1	1	2
1	2	2	1	1	2	1	1	1	1	1	1	1	1	1	1	2	2	1	2	2	1	2	1	1	2	2	2	2	2	1	1	2	2	2	1	2	1	2	2	1	2	2	1	2	1	2	2	1	1
1	1	2	2	1	2	1	2	2	2	2	2	1	2	2	2	2	1	1	1	1	2	2	2	2	2	2	2	1	1	2	1	2	2	2	1	2	2	1	1	2	1	2	2	1	2	2	1	2	2
1	1	2	2	1	2	1	1	2	2	1	1	1	1	2	1	1	2	2	2	1	1	1	1	2	2	1	1	1	1	1	2	1	1	1	1	2	1	2	2	2	2	2	1	1	2	2	1	1	2
1	2	1	1	2	2	1	1	2	1	2	1	2	2	1	1	2	2	2	2	2	2	1	1	1	2	2	1	2	2	2	1	2	2	2	1	2	1	2	1	1	2	2	1	1	1	1	2	1	2
1	2	2	1	2	2	1	2	2	2	2	2	1	2	1	1	2	1	2	2	2	1	1	2	1	2	1	2	1	1	2	2	2	2	1	1	1	1	1	1	2	2	1	2	1	1	2	1	1	2
1	1	1	1	2	2	2	1	1	2	2	2	2	1	2	1	2	1	2	1	2	2	1	1	2	1	1	2	1	1	1	2	2	2	2	1	1	1	2	2	2	2	1	2	2	2	2	1	1	2
1	2	2	2	2	1	2	1	2	1	1	2	1	1	2	1	2	1	2	1	1	1	2	1	1	1	1	2	1	1	1	2	2	1	1	2	2	2	2	1	1	2	1	2	1	1	1	1	1	2
1	2	1	1	1	1	1	1	1	2	1	1	2	2	2	2	2	1	1	2	2	1	1	1	1	1	1	2	2	2	2	2	2	2	1	2	1	1	1	1	2	1	2	1	1	2	1	2	2	1
1	1	1	1	2	1	2	2	1	2	2	2	1	2	2	1	1	1	1	1	1	1	2	1	1	2	2	1	1	1	2	2	1	2	2	1	1	1	1	2	1	1	1	2	1	1	1	1	2	2
1	1	1	1	2	1	1	2	2	1	1	2	1	2	1	1	1	2	1	1	2	2	1	1	2	1	2	2	1	2	2	1	2	1	2	2	2	1	2	2	2	2	2	1	1	2	2	2	1	2
1	1	1	1	2	2	2	1	2	2	1	2	2	2	1	2	2	2	2	2	2	2	2	2	2	2	1	1	2	1	2	1	1	2	1	2	1	1	2	1	2	2	2	1	1	1	1	1	2	1
1	1	1	1	1	1	2	1	1	1	1	1	1	1	2	2	2	1	1	1	2	1	1	2	1	1	2	1	2	2	1	2	1	1	2	2	1	2	2	1	1	1	2	2	1	2	1	2	1	1
1	1	1	2	2	2	1	2	2	2	2	1	2	1	2	1	1	1	1	2	2	2	1	2	2	2	2	2	1	2	2	1	1	1	1	2	2	1	1	1	2	2	1	1	2	2	1	2	2	1
1	1	2	1	2	2	1	1	1	2	2	2	1	1	1	1	2	1	2	1	2	2	2	2	2	2	1	1	2	1	2	2	2	1	1	1	1	1	1	1	1	1	1	2	1	2	2	1	1	2
1	2	2	2	2	2	2	1	1	2	1	1	2	2	1	2	1	2	2	2	2	1	1	1	1	2	1	1	2	2	2	1	2	2	1	1	1	1	1	2	1	2	1	1	1	1	2	1	1	1
1	2	2	2	2	2	2	2	1	2	1	2	2	1	1	1	2	2	2	2	2	1	1	2	2	2	1	2	2	1	2	1	2	2	2	2	2	1	1	2	1	1	2	1	2	2	2	1	2	2
1	1	2	1	1	2	1	2	2	1	1	1	1	1	1	1	2	2	2	1	1	2	1	2	2	2	2	2	1	2	1	1	2	2	2	1	1	2	1	2	2	2	1	2	2	1	2	1	1	1
1	2	2	2	2	1	2	2	2	2	2	2	2	1	2	2	2	2	2	1	1	2	2	1	1	2	2	2	2	2	2	2	2	2	2	2	2	2	1	1	1	2	2	2	1	2	1	1	2	2
1	2	1	1	1	1	2	1	2	2	1	2	1	2	2	1	2	1	1	2	1	1	2	2	2	1	2	2	1	2	2	1	2	1	1	2	2	1	2	1	2	2	1	2	1	2	2	1	1	2
1	1	1	1	1	2	1	1	2	1	1	1	1	1	1	2	2	1	1	1	1	2	1	2	1	1	2	1	2	1	1	1	1	1	2	1	1	2	1	1	1	2	1	1	1	2	1	1	1	2
1	1	1	2	1	1	2	2	2	1	1	1	1	2	1	2	2	2	1	1	2	1	1	2	1	1	1	1	1	2	1	2	1	1	1	2	1	2	1	1	1	2	2	1	2	1	2	2	1	1
1	1	2	2	2	1	1	2	2	2	1	1	2	1	2	1	2	2	1	1	1	1	1	2	1	1	2	1	2	2	1	1	2	1	1	2	1	2	1	2	2	2	1	1	1	1	2	2	1	2
1	1	1	2	1	2	1	2	2	1	2	1	2	1	2	2	2	2	1	2	2	1	1	1	1	1	1	2	2	1	2	2	1	1	1	1	1	2	2	1	1	2	1	2	2	2	2	1	2	1
1	1	1	1	1	1	1	1	1	1	1	1	1	1	1	1	1	2	2	1	1	2	1	1	1	1	1	1	1	1	1	2	1	1	1	1	1	1	2	1	2	1	2	1	1	1	1	2	1	1
1	1	2	2	2	2	2	2	2	1	2	2	2	2	2	2	1	1	1	1	1	1	1	1	2	1	1	2	1	2	2	2	2	1	1	2	2	2	2	1	2	1	2	2	1	1	1	1	1	2
1	2	1	1	1	2	1	2	1	1	1	2	1	2	1	1	1	2	2	2	2	1	1	2	2	1	1	1	1	1	2	1	1	1	1	2	1	1	2	1	1	1	1	1	1	2	2	1	1	1
1	1	1	1	1	2	2	1	1	2	1	2	2	1	2	1	2	1	1	2	1	1	1	1	1	1	1	1	2	1	1	1	2	1	1	2	1	1	2	1	1	1	1	1	1	1	1	2	1	2
1	2	2	1	1	1	2	2	2	2	2	2	2	2	2	2	1	2	2	1	2	2	1	2	1	2	2	2	2	1	2	2	2	2	2	1	2	2	1	1	2	2	2	2	1	2	2	1	2	1
1	1	1	2	1	2	2	1	1	1	1	2	2	1	1	1	1	2	2	2	2	2	2	1	2	2	2	1	1	2	2	1	1	1	2	2	2	2	2	1	2	1	1	2	2	2	1	1	1	1
1	2	2	2	2	1	1	2	2	2	2	2	1	2	2	1	2	2	2	2	2	1	2	2	2	2	2	2	2	2	2	1	2	2	2	2	2	2	2	2	2	2	1	1	2	1	1	1	2	2
1	1	2	2	1	1	2	1	1	2	2	2	1	1	1	1	2	2	1	1	2	1	1	1	1	1	1	2	2	2	1	1	2	2	2	1	2	1	2	1	1	1	1	1	2	1	2	2	1	1
1	2	1	2	2	2	2	1	2	2	1	1	2	1	2	2	1	2	1	2	1	2	1	2	2	2	2	1	2	2	1	1	2	2	2	1	2	2	1	2	1	2	2	1	1	2	2	1	2	2
1	2	2	2	1	2	2	2	2	2	2	2	2	2	1	1	2	2	2	1	2	2	1	2	2	1	1	2	2	2	2	2	2	1	2	1	2	2	2	2	1	2	2	2	2	2	2	2	2	2
2	1	1	2	2	2	1	2	2	1	2	2	2	2	2	2	2	2	2	1	2	2	2	2	2	1	2	2	2	2	2	2	1	1	2	2	2	2	2	2	2	1	2	2	1	2	2	2	1	1
1	1	2	1	2	1	1	2	1	2	2	2	1	2	2	1	1	1	2	1	1	1	2	1	1	1	2	1	1	2	1	1	2	1	1	1	1	1	1	1	1	1	1	1	2	1	1	1	1	1
1	1	1	1	1	2	1	1	2	1	2	2	2	2	2	1	2	2	1	1	1	2	2	2	2	2	1	2	2	2	1	1	2	2	2	1	1	1	2	2	2	1	1	1	2	1	1	1	2	1
1	1	2	2	2	2	1	1	2	2	2	1	1	2	1	1	2	1	2	1	1	1	1	2	2	1	1	1	2	1	2	1	2	1	2	1	2	1	2	1	2	1	2	2	2	1	2	1	2	2
1	1	2	1	2	1	1	1	1	2	1	1	1	1	1	2	1	1	2	1	2	1	2	2	2	1	1	1	2	1	1	2	1	1	2	2	1	1	1	1	2	2	2	1	2	2	2	1	1	1
2	1	1	1	2	2	1	2	1	2	2	1	2	1	1	1	1	1	1	2	2	1	1	2	1	1	2	1	2	2	1	1	1	1	2	1	2	1	1	1	1	1	2	2	1	2	1	1	2	2
1	2	2	1	2	1	1	1	1	1	1	2	1	2	2	2	2	1	1	2	1	1	1	2	2	2	2	2	2	2	2	2	1	1	1	2	1	2	1	1	1	2	2	2	2	1	1	2	2	2
1	1	2	1	1	1	1	1	1	1	1	1	2	1	1	1	1	1	1	1	1	1	1	1	1	1	1	2	1	1	1	1	2	1	1	2	1	1	1	2	1	2	1	1	1	2	1	2	1	2
1	2	1	1	1	1	2	2	1	1	2	1	1	1	1	1	2	2	2	1	1	1	1	1	2	2	2	2	2	1	1	1	1	1	2	2	1	2	2	1	2	2	1	1	2	1	1	2	1	2
1	1	2	1	2	1	1	2	1	1	2	1	1	1	1	2	1	2	2	2	2	2	1	1	1	1	2	2	1	1	2	1	2	2	2	1	1	2	2	1	2	2	1	2	2	1	1	2	2	2
1	2	2	2	1	1	1	1	1	1	1	2	2	1	2	2	1	2	2	2	2	1	2	1	1	1	2	2	2	1	2	2	2	2	2	1	1	1	1	1	2	2	2	2	1	2	1	2	1	1
1	2	1	1	1	1	1	1	2	2	1	2	1	1	2	1	1	2	1	2	1	2	2	2	1	1	1	1	1	1	1	2	1	2	1	1	1	1	2	1	2	1	2	2	1	2	1	1	1	1
1	2	1	1	1	2	2	1	1	2	2	1	2	1	1	2	1	1	2	1	2	2	2	1	2	1	2	2	2	1	2	1	1	2	1	2	1	1	1	1	2	1	1	1	2	2	1	2	1	2
1	1	1	1	1	1	1	2	1	2	2	1	2	1	2	1	2	2	2	2	1	2	2	1	1	1	2	2	2	2	1	1	1	1	2	1	1	1	1	1	1	1	1	1	1	1	1	2	1	1
1	2	1	2	2	2	2	1	2	2	2	2	1	2	1	2	2	2	2	2	2	2	1	2	2	2	2	1	2	1	2	2	2	2	2	2	2	2	1	2	2	1	2	2	2	1	2	2	2	2
1	1	2	2	2	2	2	2	1	2	1	1	2	2	2	2	2	2	2	2	2	2	2	2	2	2	2	2	1	2	2	2	2	2	2	2	2	2	2	1	2	2	2	2	1	2	2	2	2	1
1	2	1	1	1	2	1	2	2	1	2	2	2	1	1	2	2	1	2	2	2	2	2	1	1	2	1	1	2	1	1	2	1	2	1	1	2	1	1	2	2	2	1	2	2	2	2	2	1	1
1	2	2	1	2	1	1	1	1	1	2	1	1	1	2	2	2	2	2	2	1	2	1	2	2	2	2	1	1	2	1	2	2	1	1	1	1	2	2	1	1	1	1	2	2	1	2	1	2	2
1	2	2	2	1	1	2	2	2	2	1	1	1	1	1	2	2	1	2	1	1	1	2	2	2	2	1	2	1	2	2	1	1	2	2	1	2	1	1	1	1	2	2	2	1	1	1	1	1	1
1	2	1	1	1	1	1	2	2	1	2	1	1	2	1	1	2	1	1	1	1	1	1	1	1	1	1	1	2	2	2	1	1	2	2	2	1	1	1	1	2	1	1	1	1	1	1	1	2	2
1	1	1	1	1	1	1	1	1	1	2	1	1	1	1	1	1	1	2	1	1	1	1	2	1	2	2	2	1	1	2	1	1	1	1	1	2	1	2	2	1	1	2	1	1	1	1	1	1	1
1	2	1	1	1	1	1	1	2	2	2	2	1	1	1	2	2	2	2	1	2	1	1	1	2	2	1	1	1	1	1	1	1	1	1	2	1	2	1	2	2	2	2	2	1	1	1	2	2	2
1	1	2	1	2	1	2	1	1	1	2	1	1	2	1	2	1	1	1	1	2	2	1	2	2	1	1	2	2	2	2	2	1	1	1	1	1	2	2	1	2	2	1	1	2	2	2	2	2	1
1	1	2	2	2	2	2	1	1	1	1	2	2	1	2	1	1	2	2	2	1	2	1	2	2	1	2	1	2	1	2	2	2	1	2	2	2	1	2	1	1	2	2	1	1	1	2	2	1	1
1	1	1	1	1	2	1	2	1	1	1	2	2	1	2	1	2	2	1	2	2	1	2	2	2	2	2	1	2	2	1	1	1	1	1	1	1	1	1	1	1	1	2	1	1	1	2	2	1	2
1	2	1	2	1	2	1	1	2	2	2	2	1	1	2	1	2	2	2	1	2	2	2	2	2	1	1	1	2	1	1	1	1	1	1	1	1	1	1	2	1	2	2	1	1	1	2	1	2	2
1	2	1	2	2	1	2	1	1	2	2	2	1	1	1	1	1	2	2	2	1	1	2	2	1	1	1	2	1	1	1	2	2	1	2	1	1	1	2	1	2	2	2	2	1	2	1	1	1	2
1	1	2	2	2	1	1	1	2	2	1	2	1	1	2	2	2	2	2	1	2	1	1	2	2	1	1	1	2	1	1	2	1	2	2	2	1	2	1	1	1	2	1	2	2	1	2	2	1	2
1	1	1	1	2	1	2	1	2	2	1	1	1	1	1	2	1	2	2	2	2	2	1	1	2	2	2	2	2	1	2	1	1	2	2	1	1	2	2	1	1	1	2	2	2	1	2	2	2	2
1	1	2	2	1	2	2	2	2	2	2	2	1	2	1	2	1	2	2	2	2	2	2	2	1	1	2	2	1	1	2	2	2	1	2	2	2	2	2	2	2	2	1	1	2	2	2	1	2	2
1	2	1	1	1	1	1	2	2	1	2	2	1	2	1	1	2	1	1	2	1	2	1	2	2	1	1	1	1	1	1	2	1	1	2	2	2	1	1	1	2	2	1	1	2	1	2	2	2	2
1	2	1	1	1	1	2	1	2	2	2	2	2	1	2	1	1	2	2	2	1	1	2	2	2	2	2	1	2	2	2	1	2	2	2	1	2	2	1	2	1	1	1	2	2	2	2	2	1	2
1	1	2	1	2	2	2	1	1	2	2	1	2	1	1	2	2	2	2	1	2	2	1	2	2	1	1	2	1	2	1	1	2	1	2	1	1	1	1	1	1	2	2	2	1	1	2	1	1	1
1	1	1	1	1	2	1	1	1	1	2	1	1	1	1	1	1	2	1	1	1	1	1	1	1	1	1	1	2	1	1	1	1	2	2	1	1	1	1	2	1	2	2	1	1	1	1	1	2	2
1	1	1	1	1	1	1	1	1	1	2	1	1	2	1	1	1	1	1	1	1	1	1	2	1	1	1	1	2	1	2	1	1	1	1	1	1	2	1	1	2	1	1	1	1	1	1	1	1	1
1	2	2	2	1	2	2	1	1	2	2	2	1	2	2	1	1	1	1	2	1	1	1	1	1	2	1	2	1	1	1	2	1	2	1	2	1	1	2	2	2	2	1	1	2	1	1	1	1	2
1	1	2	2	1	1	1	1	1	2	1	2	2	2	2	2	1	2	2	1	2	2	1	1	2	1	2	1	2	2	1	1	1	1	2	1	2	1	1	1	1	1	1	2	2	2	2	2	1	2
1	2	2	1	2	1	1	1	1	2	2	1	2	2	2	2	2	1	2	2	1	1	1	1	2	2	2	2	2	2	1	2	2	1	2	2	1	1	1	2	2	2	1	2	2	1	2	2	1	1
1	1	2	1	1	1	1	2	2	2	2	2	2	2	1	2	2	2	2	1	2	1	1	1	2	2	2	2	2	1	2	2	2	1	1	1	1	1	1	1	2	1	2	1	1	1	1	1	2	2
1	1	1	2	1	2	1	1	2	2	1	1	2	2	2	1	1	1	2	1	1	1	1	1	2	2	1	1	1	2	1	1	1	2	2	2	1	2	1	1	2	2	1	2	1	1	2	2	1	2
1	1	1	1	2	1	2	1	1	1	1	2	1	1	2	1	1	1	1	1	1	2	1	1	1	1	1	1	1	1	1	1	1	2	1	1	1	1	2	1	1	1	1	1	1	2	1	1	1	1
1	1	2	2	1	1	1	1	2	1	2	1	2	1	1	1	1	1	1	1	1	1	2	1	1	2	1	2	2	1	1	1	1	1	1	1	1	1	2	1	1	2	1	1	1	1	1	2	1	1
1	1	2	2	1	2	2	1	1	1	2	2	1	1	2	1	1	2	2	1	2	1	1	2	2	2	2	2	1	2	1	1	2	1	2	2	1	2	1	1	1	2	1	1	1	1	1	2	2	2
1	1	1	1	2	1	1	2	1	1	2	2	2	1	1	2	1	1	2	1	1	1	2	1	1	1	2	2	2	1	2	1	2	1	1	1	2	2	1	1	2	1	1	2	2	1	2	2	2	2
1	2	2	2	2	1	2	2	1	2	2	2	2	2	2	1	2	1	2	2	2	2	2	2	2	1	1	1	1	1	1	2	1	2	2	1	1	2	1	1	1	1	2	2	2	2	2	2	2	2
1	1	1	2	1	2	2	1	1	1	2	1	1	1	2	2	1	1	2	2	1	2	2	1	1	1	2	1	1	2	1	1	1	1	2	1	2	1	2	2	2	2	2	1	1	1	1	1	2	2
1	1	2	1	1	1	2	1	1	1	2	1	2	2	1	1	2	1	2	1	1	2	1	2	1	1	1	2	2	1	1	1	2	2	1	1	1	1	2	2	2	2	2	2	2	1	1	2	1	1
1	2	1	1	1	2	2	1	1	1	1	1	2	1	1	2	1	1	1	1	1	1	1	1	1	1	1	2	1	1	1	1	1	1	1	1	1	1	1	1	1	1	1	1	1	1	1	1	1	1
1	2	2	1	2	1	2	2	2	2	2	2	1	2	2	2	2	1	1	2	1	2	1	2	1	1	2	1	2	2	1	1	2	1	1	2	2	1	1	2	1	2	2	1	1	2	1	1	2	2
1	1	2	1	2	1	1	1	1	1	1	1	1	1	1	1	2	2	2	1	2	1	1	1	1	1	1	1	1	1	1	1	1	1	2	1	1	1	1	1	1	1	1	2	2	1	1	1	1	1
1	2	2	1	1	2	2	1	2	2	1	1	1	1	1	1	2	1	1	2	2	2	1	1	1	2	2	2	1	1	1	2	2	1	2	1	1	1	2	1	1	2	1	2	1	2	2	1	2	2
1	1	2	1	2	2	1	1	1	2	1	2	1	1	2	1	1	2	1	1	2	2	1	2	1	1	2	2	2	1	1	2	2	1	2	1	2	1	1	2	2	1	1	2	1	1	2	2	2	1
1	1	2	1	1	1	2	2	1	1	1	1	1	2	2	1	1	2	1	2	2	1	1	2	1	2	1	2	2	1	1	2	1	2	1	1	2	1	2	1	2	1	1	1	1	2	2	1	2	2
1	2	2	2	2	1	2	2	2	2	2	2	2	2	2	2	2	2	1	2	2	2	2	1	2	1	2	2	2	2	2	2	2	2	1	2	2	1	2	2	2	1	2	2	2	2	1	2	2	2
1	1	1	1	1	1	1	1	2	1	1	1	1	2	2	1	1	2	2	2	1	2	1	2	1	1	1	1	1	1	2	2	1	1	2	1	1	1	1	1	2	1	1	1	1	1	1	1	1	1
1	1	2	2	2	1	2	2	2	2	1	1	2	1	2	1	1	2	1	2	2	2	2	2	1	2	1	2	1	2	1	1	2	1	2	2	2	2	1	1	1	1	1	1	2	1	2	1	2	2
1	2	2	1	1	2	2	2	2	2	1	2	2	2	1	2	1	1	1	1	1	1	1	1	2	2	2	1	2	2	2	1	2	1	1	1	1	2	2	1	2	1	1	2	1	2	2	2	2	2
1	1	1	1	1	2	2	2	2	2	2	2	1	1	1	2	1	2	2	2	2	2	2	2	2	2	2	1	1	1	2	1	1	2	1	1	1	1	1	2	1	2	2	2	2	1	2	2	1	2
1	1	2	2	2	2	1	2	1	1	1	1	2	2	1	1	1	2	1	2	2	1	1	1	2	1	1	1	2	1	1	1	2	2	1	1	2	1	2	2	1	1	2	2	1	1	2	2	1	2
1	1	2	1	1	2	2	1	2	1	2	1	1	2	1	2	1	2	1	1	2	2	2	1	2	1	2	1	1	2	2	2	2	1	2	1	1	2	2	2	1	1	1	1	2	2	2	1	1	1
1	2	1	2	2	2	2	2	2	1	2	1	2	2	2	1	2	2	1	2	2	2	1	2	2	2	1	1	2	2	1	2	2	2	1	1	1	1	2	2	1	1	2	1	1	2	1	1	1	1
1	2	1	1	1	1	1	1	2	2	2	1	2	1	2	2	1	1	2	2	2	1	1	2	2	2	1	1	2	1	1	1	1	2	2	2	1	2	2	2	2	1	1	1	1	2	1	2	1	2
1	2	2	2	1	2	1	2	2	2	1	2	1	1	2	1	1	1	1	1	1	2	2	1	2	1	1	2	1	1	2	2	1	2	1	1	2	1	1	1	2	1	2	1	1	2	1	2	2	1
1	2	2	2	2	2	2	2	2	2	2	2	2	2	2	1	2	1	1	2	2	2	2	1	2	1	2	2	2	2	2	1	2	2	1	2	1	1	2	2	2	2	2	2	2	2	1	2	2	2
1	2	2	2	2	2	1	2	1	2	2	1	2	1	1	2	2	2	2	1	1	2	2	1	2	2	2	1	1	1	2	1	1	1	2	1	2	1	1	1	2	1	2	1	1	1	1	2	1	2
1	2	2	2	2	2	1	1	2	1	2	1	1	2	2	1	1	2	1	2	1	1	2	2	1	2	1	2	1	2	1	1	2	1	1	1	1	1	2	1	2	1	2	2	2	1	1	2	1	2
1	1	1	1	2	1	1	1	1	1	1	1	2	1	1	1	1	2	2	1	1	1	2	1	2	1	1	2	1	1	1	1	2	1	1	2	2	2	2	1	1	1	1	1	2	1	2	1	1	1
1	1	1	1	2	1	1	1	1	1	2	1	2	1	2	1	2	1	1	1	1	2	1	1	1	1	2	2	1	1	1	2	1	1	1	1	1	1	2	1	1	2	1	2	1	1	1	1	1	1
1	1	1	1	1	2	1	2	1	1	1	2	2	2	2	2	2	1	1	1	1	2	2	2	1	1	2	1	2	1	1	2	2	1	2	2	2	1	2	2	2	2	1	2	2	1	1	1	1	2
1	1	2	1	1	2	1	1	1	2	1	2	1	2	1	2	2	1	2	1	2	2	1	1	1	2	1	2	2	1	2	2	1	1	2	1	1	2	2	1	1	1	1	1	1	1	1	2	1	2
1	2	2	2	1	1	1	2	1	2	2	1	1	1	2	1	2	2	2	2	2	1	2	1	2	2	1	2	2	2	1	1	1	2	1	2	1	1	1	2	2	1	1	2	1	1	1	1	2	1
2	2	1	1	1	1	2	1	1	1	2	1	2	1	2	2	2	1	1	2	1	1	1	1	1	1	1	1	2	1	2	1	1	1	1	1	2	2	1	2	2	1	2	2	2	2	2	1	2	1
1	1	2	1	1	1	2	2	2	1	1	1	2	1	2	1	2	2	2	1	2	2	2	1	2	1	2	2	2	1	1	1	2	1	2	1	2	2	2	1	2	1	1	2	1	2	1	2	1	2
1	2	2	1	2	2	1	1	2	2	1	1	2	1	1	2	1	1	1	2	2	2	2	2	1	2	2	2	2	2	2	1	2	1	1	1	1	1	2	2	2	2	1	1	1	1	2	1	2	2
1	1	2	1	2	2	2	1	2	1	1	1	2	2	2	1	1	2	1	1	1	1	2	2	1	1	2	1	2	2	2	2	2	2	2	2	2	2	1	1	1	2	1	1	2	2	1	2	1	2
1	2	1	2	1	1	2	2	2	1	1	2	2	2	1	1	2	1	1	2	1	1	1	1	1	2	2	1	1	2	1	1	2	1	2	2	2	2	1	1	1	2	1	2	1	1	2	2	2	1
1	1	1	1	2	1	1	1	2	1	2	2	2	2	1	1	2	1	1	2	2	1	2	2	1	2	1	1	1	1	1	1	2	1	1	1	1	2	2	1	2	2	1	1	2	2	1	1	1	1
1	1	1	1	1	1	1	2	1	1	2	1	1	2	1	1	2	1	2	1	1	1	1	2	1	1	1	1	1	1	1	1	1	1	1	1	1	1	1	2	1	1	1	1	1	1	1	2	1	1
1	1	1	1	2	2	1	2	2	1	1	1	2	1	1	2	1	2	2	1	2	2	1	1	2	2	1	1	2	1	2	2	1	1	1	1	1	1	1	2	1	2	1	2	1	1	2	2	1	1
1	2	2	1	1	2	1	2	2	2	2	1	2	2	1	2	2	2	2	1	2	2	1	2	2	2	1	2	2	2	2	2	2	1	2	2	2	1	2	2	2	2	2	2	2	1	2	1	1	2
1	1	2	2	2	2	2	2	2	2	2	2	1	1	2	2	1	2	2	2	2	2	1	2	2	2	2	1	2	1	1	2	2	1	2	1	2	2	1	1	2	2	1	2	1	2	2	2	2	1
1	1	1	2	2	1	1	2	1	1	1	1	1	1	1	1	2	2	2	1	1	2	1	1	1	2	1	2	1	1	2	1	1	1	1	1	1	1	1	1	1	2	1	1	1	2	2	2	2	2
1	1	1	2	2	2	2	2	2	1	2	1	2	1	1	1	1	1	2	2	1	1	1	1	2	1	1	1	2	1	2	1	2	1	1	1	2	2	2	2	1	2	2	2	2	2	2	1	1	1
1	1	2	1	2	1	1	1	1	2	1	2	1	1	1	2	1	1	1	2	2	1	2	2	1	1	2	2	1	2	2	2	1	1	2	1	2	2	1	2	1	1	1	2	1	2	1	1	1	1
1	2	1	2	2	1	2	1	1	2	1	2	2	1	2	1	1	1	2	2	2	2	2	2	1	1	2	2	2	1	1	1	2	2	1	2	2	1	2	2	2	1	2	2	2	1	2	2	1	1
1	1	2	1	1	1	2	1	1	1	1	1	1	2	1	1	1	1	2	1	1	1	1	1	1	1	1	2	1	2	1	2	1	1	1	2	1	2	1	2	2	1	1	2	1	2	2	1	1	1
1	2	2	2	1	2	1	2	1	1	2	1	2	1	2	2	1	2	2	2	2	1	2	2	2	2	2	2	1	1	1	1	1	1	1	2	1	2	2	1	1	2	2	1	2	2	2	2	1	2
1	2	1	1	1	1	1	1	1	1	1	1	1	1	2	1	1	1	1	1	1	1	2	1	1	1	2	2	1	1	1	1	1	1	1	1	1	1	1	2	2	2	2	1	1	1	1	1	1	1
1	1	2	2	2	1	2	2	1	2	2	1	2	2	2	1	2	1	2	1	2	2	1	2	1	1	1	2	2	2	2	1	1	2	1	2	2	2	1	2	2	2	1	2	1	2	1	1	1	1
1	2	2	1	2	1	2	1	2	1	1	2	2	2	1	1	2	1	2	1	2	2	1	2	2	1	2	2	2	1	1	2	2	2	2	2	1	2	2	1	1	1	2	1	1	2	1	1	2	1
1	2	1	2	2	1	2	2	2	1	2	2	2	2	2	1	2	1	1	1	2	2	2	2	2	1	2	1	1	1	2	1	1	1	2	2	2	1	1	1	1	2	1	1	1	2	1	1	2	1
2	2	1	2	1	2	1	1	2	1	2	1	2	1	1	1	1	2	1	2	1	1	1	1	1	1	1	1	2	1	2	1	1	2	2	1	1	2	2	1	1	2	1	2	1	1	2	1	1	1
1	2	2	1	1	1	1	1	2	1	1	1	2	1	2	2	1	1	1	2	1	1	2	1	2	2	1	2	2	1	2	1	1	1	1	2	1	1	1	1	2	1	2	1	1	1	2	1	2	2
1	1	1	2	2	1	1	1	1	1	2	1	1	1	1	1	2	1	1	2	1	2	1	2	2	1	1	1	1	2	1	1	1	2	1	1	1	2	2	1	2	2	2	2	2	1	2	1	1	2
1	2	2	1	2	1	1	2	1	2	2	2	1	1	1	2	2	2	1	2	2	1	2	1	1	1	1	2	2	1	1	2	1	1	1	2	1	1	1	1	2	1	2	1	1	1	2	1	2	1
1	2	2	2	1	1	2	1	1	1	1	1	1	2	1	1	1	2	1	2	1	1	1	1	1	1	1	1	2	1	1	1	1	1	1	1	1	1	1	2	1	2	2	1	1	1	1	2	1	1
1	2	2	1	2	1	2	2	1	2	1	2	1	1	2	1	1	2	2	2	2	1	1	2	1	1	1	2	2	1	1	1	2	1	2	2	2	2	1	1	2	1	1	2	1	2	1	2	2	1
1	2	2	2	2	2	2	2	2	1	2	2	2	2	2	2	2	2	2	2	2	2	2	2	2	2	2	2	2	2	2	2	1	1	2	2	2	1	2	1	2	1	2	2	1	1	2	2	2	1
1	2	1	2	1	1	1	1	2	1	2	1	1	1	1	2	1	1	1	1	1	1	1	1	1	2	1	1	1	1	1	1	1	1	2	1	2	1	1	1	1	1	1	1	1	1	2	1	2	1
1	1	2	1	2	2	1	2	1	1	2	2	1	1	1	1	1	2	1	2	1	1	1	1	1	1	1	2	1	1	2	1	1	1	1	1	1	1	1	2	1	2	1	1	1	2	2	2	1	2
1	2	2	2	1	2	2	2	1	1	1	2	1	2	1	2	2	1	2	1	1	1	1	1	1	1	1	2	1	1	1	1	1	1	1	1	2	2	1	1	1	1	2	2	1	2	2	2	2	1
1	2	1	2	2	1	2	1	1	1	1	2	1	1	1	1	1	1	1	1	1	2	2	1	1	1	1	2	1	1	1	2	2	2	2	2	1	2	1	1	2	2	1	2	1	1	1	1	2	2
1	1	1	2	2	1	1	1	2	1	1	1	1	2	1	2	2	2	1	1	2	1	2	1	1	2	1	1	2	1	1	1	2	1	2	2	1	1	2	2	1	2	2	2	1	1	1	1	1	1
1	2	2	2	1	1	1	2	1	2	2	2	1	1	2	1	2	1	1	1	2	1	2	1	2	1	1	1	1	1	1	2	1	2	1	1	2	2	1	1	2	1	2	2	1	2	2	2	1	2
1	1	2	2	1	2	1	2	2	2	1	1	2	1	1	2	2	2	2	1	2	2	2	1	2	2	1	1	1	1	1	2	1	2	2	1	1	1	1	2	2	1	2	1	1	2	2	2	1	1
1	2	1	1	1	1	2	1	1	1	1	1	1	2	1	1	1	2	1	1	1	1	1	2	1	2	1	1	2	1	1	2	2	1	1	2	2	1	2	1	1	1	1	1	1	2	1	1	1	1
1	1	2	2	2	1	1	2	1	2	2	1	2	2	2	1	1	2	2	2	2	2	1	2	1	1	2	1	1	2	1	2	2	1	2	2	1	1	1	2	1	1	2	2	2	2	1	1	1	2
1	2	2	1	1	1	1	1	1	1	1	2	1	1	1	2	2	2	1	1	2	2	2	2	1	2	1	1	2	1	2	1	1	1	1	2	1	1	1	1	1	1	1	2	2	1	1	1	1	1
1	1	1	1	1	1	1	1	2	1	1	1	1	1	1	2	1	1	1	2	1	2	1	1	2	1	1	2	1	1	1	1	1	1	1	1	1	2	1	2	1	1	1	1	2	1	2	1	1	1
1	2	2	1	2	2	1	2	1	2	2	2	2	2	1	2	2	1	1	2	1	1	1	2	1	1	1	2	1	2	1	1	2	1	1	2	2	1	2	1	2	1	2	1	1	2	2	1	2	2
1	1	1	1	1	2	2	2	2	2	1	2	2	1	1	2	2	2	2	1	1	1	2	1	2	2	1	2	1	2	2	2	1	2	2	1	1	1	2	1	1	2	2	1	2	1	1	2	1	2
1	1	1	1	2	1	1	1	1	1	1	1	2	2	1	1	1	1	2	1	1	1	1	2	1	1	1	2	1	1	2	1	1	1	2	1	2	2	1	2	1	1	1	1	1	1	1	2	1	1
1	1	1	2	2	2	2	1	2	2	2	1	1	2	1	1	2	1	1	1	2	1	1	2	1	1	2	2	1	2	1	1	2	2	2	1	1	2	1	2	2	1	2	2	2	2	1	1	2	1
1	2	2	1	2	2	2	1	1	1	2	2	2	1	1	2	1	2	2	1	1	1	2	1	2	1	1	1	1	2	1	1	2	1	2	1	1	2	1	1	2	2	2	2	2	1	2	2	1	1
1	1	2	2	2	2	2	2	2	2	1	2	1	2	2	2	1	2	2	1	2	1	2	2	2	2	2	2	2	2	2	1	1	1	1	2	2	1	2	2	1	2	2	2	2	2	1	2	2	1
1	2	1	1	1	1	1	1	1	2	1	1	2	1	1	2	1	2	2	2	2	2	1	1	1	1	1	2	1	1	1	1	1	1	2	1	1	1	1	2	1	1	1	1	2	2	1	1	2	1
1	1	2	2	2	1	1	1	2	1	1	1	1	2	1	2	2	1	1	2	1	1	1	2	2	2	1	2	2	2	1	1	1	1	2	1	1	1	2	1	1	2	2	2	1	2	1	1	1	2
1	2	1	2	1	2	1	2	1	2	2	2	1	1	1	2	1	2	2	1	2	1	1	1	2	1	1	2	1	1	1	1	1	1	2	2	2	2	2	2	1	1	1	1	2	1	2	2	2	2
1	2	2	2	2	1	1	2	1	2	1	2	2	2	2	1	1	1	2	1	2	1	2	2	1	2	2	1	2	2	2	1	1	2	2	2	2	2	2	1	1	1	2	1	2	1	2	2	2	1
1	1	1	1	2	1	1	1	1	1	2	1	2	2	1	1	2	2	1	1	2	1	2	1	2	2	2	1	1	2	1	2	2	2	1	1	2	1	2	2	1	2	1	2	2	2	1	2	2	2
1	1	1	1	2	2	2	2	1	1	1	2	2	2	1	1	2	2	2	1	2	2	1	2	2	1	1	1	1	2	2	1	2	1	1	2	2	1	2	2	1	2	2	1	1	2	2	1	1	2
1	2	2	1	2	2	1	1	2	1	1	1	2	1	2	1	2	1	1	2	1	2	2	1	2	1	2	1	2	2	2	1	2	2	2	1	1	2	2	2	2	2	2	1	2	1	2	1	2	2
1	2	2	1	2	1	2	2	1	2	2	1	1	1	2	1	1	2	2	2	2	2	1	2	1	2	1	2	1	2	2	1	2	1	1	1	2	2	2	2	2	2	1	2	2	2	1	2	2	1
1	2	2	2	2	2	2	2	1	2	2	2	1	2	2	1	2	2	2	1	1	1	1	2	2	2	2	2	2	1	2	2	2	2	1	1	2	2	2	2	2	2	2	1	1	2	2	2	2	2
1	2	1	1	1	2	2	1	2	2	2	2	2	2	2	2	1	1	1	2	2	2	2	2	1	2	2	2	2	1	2	1	2	2	2	2	2	1	1	2	1	2	2	1	2	1	2	2	1	2
1	1	1	2	2	2	1	1	2	1	2	1	2	2	1	2	2	1	2	2	2	1	1	2	1	1	1	2	1	1	1	2	1	1	2	1	2	2	2	2	1	2	1	2	1	1	1	1	1	1
1	2	2	1	2	1	2	2	2	2	1	2	2	2	2	2	2	1	2	2	1	2	2	2	1	1	1	2	1	1	2	2	2	1	2	2	1	2	1	2	1	2	2	1	1	1	2	2	1	2
1	2	1	2	1	2	1	2	1	1	2	1	1	2	1	1	2	1	2	1	1	1	1	1	2	1	2	1	2	2	1	2	1	1	1	1	1	1	1	2	2	2	2	2	2	1	2	1	2	2
1	2	2	2	1	2	2	2	1	1	1	1	2	1	2	2	2	2	2	2	2	2	1	1	2	2	2	1	1	2	1	1	2	1	1	1	1	1	2	2	2	2	2	1	2	2	2	2	1	2
1	2	1	2	1	1	1	1	2	2	2	1	2	2	2	2	2	1	1	2	2	2	2	1	1	1	1	1	1	1	1	1	2	2	1	1	1	1	1	2	2	1	1	1	2	2	2	2	2	1
1	2	1	1	1	2	1	1	2	1	1	1	1	1	1	2	1	2	2	1	1	2	1	1	1	1	1	1	1	1	1	2	1	1	1	1	1	1	2	1	1	1	1	1	1	1	1	1	1	1
1	2	2	2	1	2	2	1	2	1	2	1	2	1	2	2	2	1	2	2	1	2	1	1	2	1	2	2	1	1	2	1	1	2	2	1	1	1	2	1	2	2	2	1	2	1	1	2	2	2
1	2	1	2	1	1	1	1	1	2	2	2	2	2	1	1	1	2	1	2	1	2	2	1	2	1	1	2	2	1	1	2	2	2	1	2	2	1	1	2	2	1	2	2	1	2	2	1	1	2
1	2	2	1	1	2	1	2	1	1	1	1	1	1	1	1	2	1	1	1	1	1	1	2	1	2	2	1	1	2	2	1	2	2	2	1	2	1	2	2	1	2	1	2	2	2	2	1	2	1
1	1	1	1	1	2	2	1	2	2	1	2	1	2	2	2	2	1	1	2	2	2	2	2	1	2	2	2	2	1	1	2	1	2	2	2	1	2	1	2	2	2	1	1	1	2	1	1	1	1
1	1	2	2	2	2	2	1	2	2	1	1	1	2	1	1	1	1	2	1	2	1	2	2	2	2	1	1	2	2	2	1	2	1	2	1	2	1	1	2	1	1	2	2	2	1	1	1	2	2
1	1	1	2	1	1	1	1	2	1	1	1	1	2	1	1	2	1	1	1	1	1	1	2	1	2	1	2	1	2	2	1	2	2	1	2	1	2	1	1	2	1	1	2	2	2	1	1	1	2
1	2	2	1	2	1	2	2	1	2	2	2	2	1	2	2	1	1	2	1	1	1	2	2	2	1	1	1	2	1	1	2	1	1	2	2	2	1	2	2	2	2	2	1	2	2	1	2	1	1
1	1	2	1	2	1	2	2	1	1	1	1	2	1	1	2	1	2	1	1	1	1	2	2	2	2	1	2	2	2	1	2	2	1	1	2	1	1	2	2	2	1	1	1	1	2	2	2	1	2
1	2	1	2	2	1	2	2	2	2	2	2	2	1	2	2	2	2	2	2	2	1	2	2	2	1	2	2	1	2	2	2	2	1	2	2	2	2	2	1	1	1	2	2	2	1	1	2	2	2
2	2	2	2	1	2	1	1	2	2	1	1	2	1	1	2	2	2	2	2	1	2	1	2	1	2	2	1	1	1	1	2	2	1	1	2	2	1	1	1	2	1	1	2	2	1	2	1	2	1
1	2	1	2	2	1	2	1	1	1	2	1	1	1	1	2	1	2	1	1	1	1	1	2	1	2	2	2	2	2	1	1	1	1	1	1	1	2	1	1	1	1	1	1	1	2	1	2	1	1
1	2	1	1	1	1	1	2	2	1	1	1	1	1	2	2	1	1	1	1	1	2	1	1	1	1	1	2	1	1	1	2	2	1	1	2	1	2	1	1	2	1	1	2	1	1	2	2	1	1
1	2	2	2	2	2	2	1	2	1	1	2	1	2	2	2	1	1	2	1	2	1	2	2	1	1	1	2	1	2	1	1	1	1	1	1	2	2	2	1	2	1	1	2	1	1	1	1	1	1
1	1	1	2	1	1	2	1	1	2	1	1	1	2	2	1	1	1	2	2	1	2	2	2	2	1	1	1	1	1	2	2	1	1	1	2	2	1	2	1	2	2	1	1	1	1	2	1	2	1
1	2	2	2	1	2	1	1	2	1	2	2	2	1	2	2	2	1	1	1	1	1	1	2	2	1	2	1	1	2	1	2	2	1	2	2	2	2	2	1	2	2	1	1	1	2	2	2	2	2
1	1	1	1	1	1	2	2	2	1	2	1	1	1	2	1	2	1	1	2	1	2	1	2	2	2	1	1	2	2	1	1	2	1	1	1	1	1	2	2	1	2	2	1	2	1	2	2	1	1
1	1	1	2	1	1	2	2	1	1	1	2	1	1	1	2	1	1	2	2	2	2	2	1	2	2	2	1	2	1	2	2	1	1	2	2	1	1	2	2	1	1	2	2	1	1	1	1	2	1
1	2	1	2	1	2	1	1	1	1	1	2	2	1	2	1	2	1	2	2	1	1	2	1	1	1	1	1	1	1	1	1	2	2	2	1	2	1	1	2	1	2	1	2	1	1	2	1	1	1
1	2	1	1	1	1	1	2	1	1	1	1	1	1	1	2	1	1	1	1	1	1	2	1	1	2	2	2	1	1	1	1	1	1	2	1	2	1	1	1	2	2	1	1	1	1	1	2	1	1
1	1	2	2	2	1	1	2	1	2	1	1	2	1	1	2	1	2	1	1	1	2	2	2	1	2	1	2	2	2	1	2	1	1	2	2	1	1	1	1	2	2	2	1	2	2	1	1	2	2
1	1	2	1	2	1	2	1	1	1	1	1	2	1	2	1	2	1	1	1	1	2	2	2	1	1	2	2	1	2	1	1	2	1	1	2	2	2	1	1	1	2	2	1	2	1	1	1	1	1
1	1	2	1	2	2	1	1	1	1	1	1	2	1	1	1	1	1	2	2	1	1	2	1	1	1	2	2	1	1	1	1	1	1	1	1	2	2	2	1	1	1	2	2	2	2	2	2	1	2
1	1	1	2	1	2	2	1	1	1	2	1	2	1	1	2	1	2	2	1	1	1	1	2	1	1	2	1	2	1	2	1	1	1	1	1	1	2	1	2	1	1	1	1	1	1	1	1	1	1
1	2	2	2	1	2	2	2	2	2	1	2	2	1	2	1	1	1	1	1	1	1	2	1	2	2	1	2	1	1	1	2	2	1	1	2	2	2	1	1	1	1	2	2	2	1	1	2	1	2
1	1	2	2	1	1	2	1	1	2	2	1	1	1	2	1	2	1	2	2	2	2	1	2	1	1	1	2	2	1	1	1	1	1	2	1	1	2	1	2	2	1	2	1	2	2	1	1	2	1
1	1	1	1	1	1	1	1	1	1	1	1	1	2	1	1	2	1	1	1	2	1	1	1	1	2	1	1	1	2	1	1	1	1	1	2	2	1	1	1	1	1	2	1	1	1	1	1	1	1
1	2	2	2	2	1	2	2	1	2	2	2	2	1	1	2	2	1	1	2	1	2	2	1	1	2	2	2	2	2	2	2	1	2	2	1	2	2	2	1	2	1	1	2	2	2	2	2	2	2
1	2	2	2	1	1	1	1	1	1	1	1	2	1	1	1	1	1	1	2	2	2	2	1	1	1	1	2	2	1	1	1	1	1	2	2	2	1	1	1	1	1	2	1	1	2	1	1	1	1
1	1	2	1	1	1	2	1	2	1	1	2	2	1	1	1	1	1	1	1	2	1	2	1	1	2	2	2	1	1	1	1	1	1	1	1	1	1	2	1	2	1	1	1	1	2	2	1	1	2
1	1	1	2	1	2	1	2	2	2	1	1	2	1	2	2	1	2	2	2	2	2	1	1	1	2	2	1	1	1	2	1	1	1	1	1	2	1	2	1	1	1	2	1	2	2	2	2	1	2
1	1	1	2	2	1	1	2	2	2	1	1	2	2	2	1	2	2	1	1	1	2	2	1	1	1	2	2	1	2	1	1	1	1	1	2	2	1	1	2	2	1	1	1	2	2	2	1	1	1
1	2	2	1	1	2	1	2	2	1	1	1	2	2	2	2	2	2	2	2	2	1	2	2	2	1	1	1	2	2	1	1	1	1	1	1	1	2	1	1	2	1	1	2	1	1	2	1	2	2
1	1	2	2	2	2	2	1	2	1	1	2	2	2	2	2	1	1	2	2	2	2	2	2	1	2	2	2	2	1	1	2	1	1	1	2	1	2	1	2	1	1	2	2	2	2	2	2	2	1
1	2	2	1	1	2	2	1	2	2	1	1	1	1	2	2	1	2	1	1	2	2	1	1	1	1	1	2	1	1	1	1	1	1	2	1	1	1	1	1	1	1	1	1	1	1	2	1	1	1
1	2	2	2	1	1	1	1	1	2	1	1	2	1	1	1	1	2	1	1	1	2	2	2	1	2	1	1	1	1	1	1	1	1	2	1	1	2	1	2	1	1	2	1	1	1	1	1	1	1
1	2	1	2	2	1	1	2	1	2	1	2	1	2	2	1	1	2	1	2	1	1	1	1	1	1	2	1	1	2	1	2	2	1	2	1	1	1	2	1	1	1	1	2	1	2	2	2	1	2
1	2	1	1	1	2	2	1	1	2	1	1	1	2	1	2	2	2	1	2	1	1	2	2	2	1	1	2	2	1	2	2	2	1	2	2	2	1	1	2	1	1	2	2	1	2	1	1	1	2
1	1	1	1	2	1	1	1	2	1	2	2	1	1	1	2	2	1	1	2	1	1	2	2	2	1	2	1	2	1	1	2	1	2	2	2	1	1	2	1	1	2	2	1	2	2	1	2	1	2
1	1	1	2	2	2	2	2	2	2	1	1	1	2	2	1	1	2	2	1	1	1	1	1	2	2	2	1	1	1	2	2	1	1	2	2	2	2	2	1	1	2	1	2	1	2	2	2	1	2
1	1	1	1	2	1	1	2	1	2	1	2	2	1	2	1	1	2	2	2	2	2	2	1	2	2	1	1	1	2	2	2	1	1	2	1	2	2	1	1	1	1	2	2	1	1	2	2	2	1
1	1	1	2	1	2	2	2	1	1	2	1	1	1	2	1	1	2	2	2	1	2	1	2	1	1	2	2	2	1	2	1	1	1	1	2	2	2	2	2	2	1	1	2	1	2	2	2	2	1
1	2	1	1	1	2	2	1	1	2	2	1	1	2	1	1	1	1	2	2	1	1	1	2	1	2	2	1	1	2	1	1	1	1	1	1	1	1	1	2	1	1	2	2	2	1	2	1	1	1
1	1	1	2	2	1	2	2	2	1	2	2	1	1	2	1	1	1	1	2	2	1	1	1	2	2	1	1	2	2	1	2	1	1	2	1	1	2	1	1	2	1	2	2	2	2	2	2	1	1
1	1	2	2	1	2	2	2	1	1	2	1	2	1	1	1	1	1	1	1	1	1	2	1	2	2	2	2	1	1	2	1	1	1	1	2	2	2	2	2	1	1	2	1	1	1	1	1	2	1
1	2	2	1	1	2	2	2	2	2	2	1	2	2	2	1	2	2	2	1	1	2	2	1	2	1	2	1	1	2	2	2	1	2	2	1	2	1	2	2	1	2	1	2	2	2	1	2	2	2
1	1	1	2	2	2	1	2	2	2	2	2	2	1	2	2	1	1	1	2	1	1	1	2	2	2	2	1	2	2	2	2	2	1	2	1	2	1	2	1	2	2	2	2	2	1	2	1	1	2
1	1	1	1	2	2	2	2	1	2	1	1	1	1	1	2	1	1	2	2	2	2	1	2	2	1	2	1	2	1	2	1	2	2	2	1	2	2	2	2	1	2	2	1	1	1	1	1	2	2
1	1	1	1	1	2	1	1	1	2	2	1	2	1	1	1	1	1	1	1	2	1	2	1	1	2	2	2	1	1	2	1	2	1	1	1	2	1	2	1	1	2	1	1	1	1	1	1	2	1
1	2	2	1	1	2	1	1	1	2	2	2	1	1	1	1	1	1	2	1	1	2	2	1	2	1	2	1	1	1	1	1	2	2	1	1	1	2	2	2	2	1	2	2	1	2	2	2	1	2
1	2	2	1	1	1	2	2	1	2	1	1	1	1	2	2	2	1	1	1	2	2	1	1	2	1	1	2	2	2	1	2	2	1	1	2	2	1	1	1	1	2	1	2	1	2	2	2	2	1
1	2	1	1	2	2	2	2	1	2	2	2	1	2	2	2	1	1	2	1	1	1	2	1	2	2	2	2	2	2	2	1	1	1	2	2	1	1	1	2	1	1	1	1	1	1	1	1	2	1
1	2	1	1	1	2	1	2	1	1	1	1	1	1	2	2	2	2	1	1	1	1	2	1	1	1	1	2	2	2	2	2	1	2	2	2	1	2	2	1	1	2	2	1	2	1	2	2	2	2
1	2	2	1	1	1	1	1	1	1	2	2	2	1	1	1	2	2	1	1	1	1	2	1	1	2	2	1	1	1	2	1	1	2	2	1	2	1	2	1	1	1	2	2	1	1	1	1	1	1
1	1	1	1	2	1	2	1	2	1	2	2	1	1	2	2	1	1	1	2	1	2	2	1	2	1	1	1	1	1	2	2	1	2	2	1	2	1	2	2	2	1	2	1	1	1	2	2	2	1
1	2	2	1	1	1	2	1	2	2	1	2	1	1	1	1	1	1	1	1	1	2	2	1	1	2	2	2	1	2	1	1	1	1	2	2	1	1	1	2	1	2	1	1	1	2	2	1	2	2
1	2	2	2	2	2	1	2	1	1	1	1	1	2	2	1	2	2	1	1	1	1	2	2	1	1	1	1	2	2	2	1	2	2	2	2	1	2	2	1	2	1	1	1	2	1	1	2	1	2
1	2	2	1	2	1	2	2	2	2	1	2	2	1	2	2	1	1	1	2	2	2	1	1	1	2	1	2	1	2	1	2	2	1	2	1	1	2	2	2	2	1	2	2	2	2	2	1	2	2
1	2	1	1	2	1	1	2	2	1	1	2	1	1	2	2	1	1	1	2	1	1	2	1	2	2	2	1	2	1	1	1	1	1	2	2	2	2	1	2	2	1	2	2	1	1	1	1	1	2
1	1	1	1	2	1	2	2	2	2	2	2	1	1	1	2	1	1	2	2	2	2	1	2	2	1	1	2	1	1	1	2	2	2	1	2	2	2	2	2	2	2	1	1	2	2	2	1	1	1
1	2	2	1	1	2	1	1	2	1	2	1	1	1	2	1	1	1	1	1	2	1	1	2	1	1	1	2	1	2	1	1	1	2	2	1	2	2	1	2	2	1	1	1	1	1	1	2	1	1
1	2	2	2	2	1	1	1	2	2	1	2	2	2	2	2	1	1	1	2	1	2	1	2	2	2	2	1	1	1	2	1	2	2	2	1	1	2	1	1	1	2	1	1	2	2	1	1	1	2
1	1	2	1	1	1	2	2	1	1	1	1	1	1	1	1	1	1	1	2	1	1	1	1	2	1	2	2	2	1	1	1	1	1	1	1	1	2	1	1	1	1	1	1	2	1	2	2	1	1
1	2	2	2	2	1	2	2	2	1	1	1	1	2	2	2	2	1	2	2	2	1	1	1	1	2	1	1	1	2	2	1	1	2	2	1	1	2	2	1	2	1	2	2	2	1	2	2	1	2
1	1	1	2	1	1	1	1	1	1	1	1	1	1	1	2	1	1	1	2	1	2	1	1	1	1	1	1	1	1	1	1	2	2	1	1	1	1	1	1	1	2	1	1	2	1	1	1	1	1
1	1	1	2	1	1	1	1	1	1	1	2	1	1	1	2	1	2	2	1	2	1	1	1	1	1	2	2	1	2	2	1	1	1	2	1	1	2	2	2	2	1	1	2	1	1	2	1	2	1
1	1	1	2	1	1	1	2	1	1	2	1	1	1	2	2	1	1	2	1	2	2	1	2	1	2	2	2	1	2	2	2	1	1	2	2	2	1	2	1	1	1	1	2	1	1	2	2	2	1
2	2	2	1	1	2	2	2	1	2	1	2	1	2	2	1	2	2	2	2	2	2	2	1	2	2	1	2	1	2	2	1	1	1	2	1	1	1	2	1	1	2	2	1	2	1	2	2	2	2
1	2	1	1	1	2	1	2	1	1	1	2	1	1	1	1	1	2	1	2	1	2	1	1	2	1	1	2	2	1	1	2	2	1	1	1	1	2	1	2	1	1	1	1	1	1	1	1	1	1
1	1	2	2	2	1	1	2	1	2	1	2	2	1	1	1	2	1	1	1	1	2	2	1	2	1	2	2	1	1	2	1	1	1	2	1	1	1	1	2	1	2	1	1	2	1	1	2	1	1
1	1	1	1	1	1	1	1	2	2	2	2	1	2	1	1	2	2	1	2	1	2	2	1	1	1	1	1	1	2	1	1	2	2	2	2	1	2	2	1	1	2	2	2	1	2	1	2	2	1
1	2	1	1	2	1	1	1	1	1	1	1	1	1	1	2	1	1	1	1	1	1	2	1	2	1	1	1	1	1	1	1	1	2	2	1	1	1	1	1	1	1	1	1	2	1	1	1	1	1
1	1	2	1	2	2	2	2	2	2	2	1	1	2	2	1	2	2	1	2	1	2	1	2	1	2	1	2	1	1	1	1	1	1	1	1	2	2	1	1	1	1	1	1	1	2	2	2	2	1
1	2	1	1	1	2	1	2	1	1	1	1	2	1	1	1	2	1	2	2	2	1	1	2	1	1	1	2	1	2	2	2	2	2	1	1	1	2	2	2	1	1	2	1	1	1	2	2	2	1
1	2	2	2	1	2	2	1	2	2	2	1	1	2	2	2	2	2	2	1	1	1	2	2	2	2	2	1	2	2	1	2	2	2	2	2	2	2	1	1	1	2	2	1	2	2	2	2	1	1
1	2	1	1	2	2	2	2	2	2	2	1	2	2	2	2	2	2	2	1	1	1	2	1	2	1	1	2	1	2	1	2	2	1	2	2	2	1	1	2	1	2	1	1	2	2	2	1	2	2
2	2	2	2	2	2	2	1	1	1	1	2	2	1	2	1	1	2	1	1	1	1	1	2	1	2	1	2	2	1	2	2	2	1	1	2	2	1	2	1	2	1	1	2	1	1	2	2	1	2
1	2	1	1	1	1	2	1	1	2	2	2	1	2	1	2	1	2	1	1	1	1	2	1	2	2	2	2	1	1	2	2	2	1	2	1	1	2	2	1	2	2	2	1	2	1	2	2	2	2
1	1	1	2	1	1	1	1	1	2	1	2	1	1	2	1	1	1	1	2	1	1	2	2	1	1	2	1	1	1	1	2	2	1	2	1	1	1	1	1	1	2	1	1	1	1	1	1	1	1
1	1	1	2	2	1	1	1	1	2	2	1	1	1	2	1	2	1	2	1	1	1	1	2	1	2	1	1	1	1	2	2	1	1	1	2	2	2	1	1	2	1	2	1	2	1	1	2	2	1
1	1	2	2	1	1	2	1	2	1	2	1	1	1	2	2	1	2	2	2	2	2	2	1	1	1	1	2	2	2	1	2	1	2	2	2	1	1	2	1	2	1	2	2	1	1	2	2	1	1
1	1	1	2	2	2	1	2	2	2	2	1	1	1	1	1	1	1	2	1	1	2	2	2	1	2	1	1	2	2	2	1	1	1	1	1	2	1	2	1	1	1	2	2	2	2	2	2	1	1
1	2	1	1	2	2	1	2	2	2	2	1	2	1	1	1	2	1	1	2	2	1	1	1	1	1	1	2	2	2	2	1	2	2	2	2	1	1	1	1	1	1	2	1	1	2	2	1	1	1
1	2	1	2	1	1	1	2	1	2	1	1	1	1	1	2	1	1	2	2	1	2	2	2	1	2	1	2	2	1	2	1	2	2	2	2	2	1	2	2	1	1	1	1	1	1	2	2	2	1
1	2	2	1	2	2	1	2	2	2	2	1	1	1	2	2	1	1	1	1	1	2	1	1	2	2	2	1	2	2	2	2	2	2	2	2	2	1	1	1	2	1	2	1	2	1	2	1	2	1
1	1	1	1	1	1	1	1	1	1	2	1	1	2	1	2	1	1	2	1	1	1	1	1	1	1	1	1	1	1	1	1	1	1	1	1	1	1	1	1	1	2	1	2	2	1	2	1	1	1
1	2	1	2	1	1	2	1	2	1	1	2	1	1	2	1	2	2	1	1	1	2	1	1	2	2	1	2	1	1	1	2	2	1	1	2	1	1	1	2	2	1	2	1	2	1	1	2	2	2
1	2	1	1	2	1	1	1	1	1	1	1	1	1	1	1	1	1	2	1	1	2	1	1	1	1	1	2	2	2	2	2	1	1	1	2	1	1	1	1	2	1	2	1	2	1	1	2	1	1
1	1	2	1	1	2	1	1	1	1	1	1	2	1	2	2	2	1	1	1	1	2	2	1	1	1	1	1	1	1	1	2	2	1	1	1	2	1	1	2	1	1	2	2	1	1	1	2	1	1
1	1	1	1	2	1	2	2	2	1	1	2	1	2	1	1	2	2	2	1	2	2	1	1	2	2	2	2	2	2	2	2	1	2	2	2	2	2	2	2	1	1	2	2	1	2	2	2	2	2
1	2	2	2	2	1	1	2	1	2	1	2	1	2	2	1	2	2	1	2	1	1	2	2	1	2	1	2	2	2	2	1	2	2	2	2	2	2	2	2	2	2	1	2	1	2	2	2	2	2
1	2	1	2	1	2	2	1	2	1	1	2	2	2	2	1	1	1	2	2	1	2	2	1	2	2	2	1	1	1	1	1	1	2	2	2	1	2	1	1	2	1	2	1	1	2	1	2	2	2
1	2	2	2	2	2	1	1	1	1	1	2	1	2	1	2	2	1	1	1	2	2	2	2	1	2	1	1	1	2	1	1	1	1	2	1	2	2	1	1	2	1	2	2	1	1	1	2	2	2
1	2	2	2	2	1	1	1	2	2	1	1	2	1	1	2	1	2	2	2	2	1	2	1	2	2	1	2	2	2	1	2	1	1	1	2	1	1	2	2	1	1	1	2	2	1	2	1	1	1
1	2	1	1	2	1	2	1	1	1	2	2	1	2	1	2	2	2	2	2	1	1	1	1	2	1	1	1	1	1	2	1	2	2	2	2	1	1	2	2	1	2	1	1	1	2	1	1	1	1
1	2	1	2	1	1	1	1	1	1	1	1	2	2	2	2	1	1	1	1	2	1	1	1	1	2	2	1	1	2	1	2	2	2	2	1	1	1	2	2	2	1	2	1	2	1	1	1	1	1
1	2	2	1	1	1	1	1	1	1	2	2	1	2	2	2	1	1	2	2	2	1	2	2	2	1	1	1	2	1	1	2	2	2	2	1	2	2	1	1	1	2	1	2	1	1	1	2	1	1
1	1	2	2	2	2	1	1	1	1	1	1	1	1	1	1	1	2	1	1	2	2	1	1	1	1	1	1	2	1	1	2	1	1	1	1	2	1	2	1	1	1	1	2	1	2	1	1	1	1
1	1	1	1	2	2	2	2	2	1	2	2	1	2	2	2	2	2	1	2	2	2	1	2	2	2	1	2	2	2	2	2	2	2	2	2	2	1	1	1	2	1	2	2	2	2	2	2	2	1
1	1	2	2	1	1	2	2	1	2	1	1	2	2	2	2	1	2	2	2	2	2	1	2	2	1	2	2	1	1	1	2	2	2	2	1	1	1	2	2	2	1	1	2	1	1	2	1	1	2
1	2	2	2	2	1	2	1	1	2	2	2	2	1	1	2	1	1	1	2	1	2	1	2	1	1	2	2	1	2	2	1	1	1	2	1	2	1	2	1	1	1	2	1	2	1	2	2	2	1
1	1	2	1	2	1	1	1	1	2	1	1	1	2	1	2	2	1	2	2	2	1	1	1	2	2	2	1	2	1	2	1	1	1	2	1	1	2	2	2	1	1	2	2	1	2	1	2	2	1
1	2	2	2	2	1	1	2	1	1	1	2	1	1	1	2	1	2	2	1	2	1	1	1	1	1	1	1	2	2	2	1	1	1	2	2	2	1	1	1	1	2	1	1	1	2	1	1	2	2
1	1	2	2	2	1	1	2	2	2	2	2	2	2	2	2	2	2	2	2	2	2	2	2	2	2	2	2	2	2	1	1	2	2	2	2	2	2	2	2	1	2	2	1	1	2	2	2	2	1
1	2	1	2	1	1	1	2	1	1	2	2	1	2	2	2	2	2	2	2	2	2	2	1	1	1	1	1	1	1	1	1	1	2	2	1	2	1	2	2	1	1	2	1	1	1	1	2	1	1
1	2	1	1	2	1	1	1	1	1	1	1	1	1	2	1	2	1	2	2	1	1	1	2	1	1	1	1	1	1	1	1	1	1	1	2	1	2	1	1	2	1	1	1	1	2	1	2	1	1
1	1	1	2	2	1	2	2	2	1	2	1	1	1	1	2	1	1	2	2	1	1	2	1	2	1	1	1	1	1	1	2	1	1	1	1	2	1	2	2	1	1	1	2	2	1	2	2	1	2
1	1	2	2	2	1	1	2	2	1	1	1	1	1	1	2	1	1	2	2	1	1	2	1	1	1	1	1	1	2	1	1	1	1	1	1	2	2	1	1	2	2	1	1	1	1	1	2	1	1
1	1	1	2	2	1	2	2	2	2	1	2	2	2	2	1	2	2	1	1	1	2	2	1	2	1	1	1	2	1	1	2	2	2	2	2	2	2	1	1	1	1	1	1	2	1	1	2	1	2
1	1	1	1	2	1	1	1	1	1	1	1	2	1	1	1	1	1	1	1	1	2	1	1	1	1	1	2	1	1	1	1	1	1	1	2	1	1	1	1	1	2	1	2	1	1	1	1	2	1
1	2	2	1	2	1	1	1	2	1	1	1	2	2	1	1	2	2	2	2	2	2	2	2	1	1	2	1	2	1	1	1	1	2	1	1	1	1	1	1	1	1	2	1	1	1	2	2	2	1
1	1	2	1	2	1	1	2	2	1	1	2	2	2	1	1	2	2	2	2	1	1	1	1	1	1	2	2	2	1	1	1	2	1	2	2	1	1	2	1	2	1	1	2	1	1	2	2	2	2
1	1	2	1	2	1	2	1	1	2	1	2	2	2	1	2	2	2	1	1	2	1	1	1	1	2	2	1	2	1	1	1	2	2	1	1	2	1	2	1	2	1	2	2	2	1	1	1	2	1
1	2	2	2	2	2	2	1	1	1	1	2	1	2	1	1	1	2	2	1	1	2	2	2	2	1	2	1	2	1	2	1	1	1	1	1	2	2	2	1	2	2	1	2	1	2	2	1	1	2
1	1	2	2	2	2	1	2	2	1	2	2	2	2	2	2	2	2	1	1	2	2	2	2	1	2	1	2	2	2	1	1	2	2	2	1	2	2	2	2	2	2	2	2	2	1	2	1	1	2
1	1	2	2	2	2	2	1	2	1	1	2	2	1	1	2	2	1	1	2	1	2	2	1	2	1	2	1	1	2	2	2	2	2	1	1	1	1	2	1	1	2	2	2	2	1	2	2	1	1
1	1	1	2	2	2	1	1	1	2	2	1	1	1	1	2	1	1	1	1	1	1	1	1	1	2	1	1	1	1	1	1	1	1	1	1	1	2	1	2	1	1	2	1	1	1	2	1	2	1
1	1	2	2	2	2	2	2	2	1	1	1	1	2	2	1	1	1	2	2	2	2	1	1	1	1	1	1	1	2	1	2	2	2	1	1	1	2	2	1	2	2	1	2	1	1	2	1	2	2
1	1	1	1	2	2	1	1	1	1	1	1	1	1	2	1	1	1	2	1	1	1	2	1	1	2	1	1	2	1	1	1	2	1	1	1	1	1	1	1	2	1	1	1	1	1	2	1	1	2
1	1	1	1	1	1	1	1	1	1	2	1	1	2	1	1	1	1	1	1	1	1	1	1	1	2	1	1	1	2	1	1	1	2	1	1	1	2	2	1	1	1	1	1	1	1	1	1	1	2
1	2	1	2	1	2	2	2	2	2	1	1	1	2	1	2	2	1	2	2	2	1	1	2	1	2	2	2	1	1	1	1	1	2	1	2	1	1	2	2	1	1	1	1	1	2	2	1	2	2
1	1	2	2	1	2	1	2	2	1	1	1	2	2	2	2	1	2	2	1	1	1	1	2	2	1	1	2	2	2	2	2	1	1	1	1	1	1	2	1	1	1	2	2	2	1	2	1	2	2
1	1	1	1	1	1	1	1	2	1	1	1	1	2	1	1	1	1	1	1	1	1	1	2	2	1	1	1	1	1	1	1	1	1	1	1	1	2	1	1	1	1	2	1	1	1	2	1	2	1
1	2	2	1	1	2	2	1	1	2	2	2	1	1	2	1	1	2	1	2	2	1	1	1	1	2	1	1	1	1	1	2	1	1	1	1	2	1	1	2	1	2	2	2	1	2	2	1	2	1
1	1	2	1	2	1	1	1	1	2	1	2	1	1	2	1	2	1	2	2	1	2	2	2	2	1	1	1	1	2	1	2	1	2	1	2	2	2	1	1	2	1	1	2	2	1	1	2	2	2
1	2	2	1	2	2	1	2	1	1	2	2	2	2	2	2	2	1	2	2	2	2	2	1	1	2	2	2	2	1	2	1	1	1	1	1	1	2	1	2	2	2	1	2	2	2	1	2	1	1
1	2	1	1	1	2	2	2	1	2	2	1	2	1	1	1	2	2	1	1	2	2	2	2	1	2	1	1	1	2	2	2	1	2	2	1	1	2	2	1	1	1	2	1	1	1	2	1	1	1
1	2	1	2	1	2	1	1	1	2	2	1	1	2	1	1	1	1	1	2	1	2	2	1	2	1	2	1	2	2	1	1	1	1	1	1	1	2	1	1	1	1	2	2	2	2	2	1	1	1
1	1	1	1	2	1	1	1	2	1	1	1	1	1	1	2	1	2	1	1	1	2	1	1	2	2	1	1	1	2	2	1	2	1	1	1	1	1	1	1	1	2	2	2	1	1	1	1	2	1
1	2	1	1	1	1	2	1	2	2	2	1	1	1	1	2	1	2	1	1	2	2	1	2	1	2	2	1	1	1	2	2	1	1	1	1	1	2	1	2	1	1	1	2	2	2	1	2	2	1
1	1	1	1	1	1	1	2	1	1	1	1	1	1	1	1	1	1	1	2	1	1	1	1	2	1	1	1	1	1	1	2	1	2	2	1	1	1	2	1	1	1	1	2	1	1	1	1	2	1
1	1	2	1	1	2	1	1	1	2	1	1	1	2	1	1	2	2	2	1	2	2	1	2	1	2	1	1	2	2	1	2	1	2	2	1	2	2	1	1	2	1	2	2	2	1	1	2	1	2
1	1	2	1	1	1	1	2	2	2	2	1	1	1	1	2	1	2	2	1	2	1	2	1	2	2	2	2	2	1	1	2	2	1	1	2	2	2	1	1	2	2	1	2	1	2	2	1	1	1
1	1	1	2	1	1	1	2	1	1	1	1	1	2	1	2	1	1	1	1	2	1	2	1	1	2	1	1	2	1	1	1	1	2	2	2	1	2	1	1	2	1	1	1	1	1	1	1	1	1
1	1	1	1	2	1	2	1	2	2	2	1	1	1	1	1	2	1	1	2	2	2	1	1	1	1	1	2	1	1	2	2	1	2	2	2	2	2	1	1	2	2	1	2	2	2	2	1	1	1
1	1	1	1	1	2	2	1	1	2	1	1	1	2	1	1	1	1	1	1	1	1	2	1	2	1	2	1	1	1	1	1	1	2	2	2	1	1	2	1	2	2	1	2	1	1	2	1	2	1
1	2	2	2	2	2	2	2	1	1	2	2	1	2	1	2	2	2	1	2	1	2	1	1	1	2	1	2	1	2	1	1	2	2	2	1	2	1	1	2	1	2	1	1	1	2	2	1	2	2
1	2	1	2	2	1	1	2	1	1	2	2	1	1	2	1	2	2	1	1	1	1	2	1	1	2	2	1	1	2	1	1	1	2	1	1	2	2	1	2	2	2	2	1	2	2	1	1	2	2
1	2	1	2	1	1	2	1	1	1	1	2	1	1	2	2	2	1	2	1	2	1	2	2	1	1	2	2	1	1	1	1	2	1	1	1	2	2	1	2	2	2	2	1	1	2	2	2	2	1
1	1	1	1	1	2	1	1	1	2	1	2	1	2	1	1	1	2	1	1	2	1	1	1	1	1	1	1	1	1	1	1	2	1	2	1	1	1	1	1	1	1	1	1	1	1	1	1	1	1
1	2	2	1	2	1	1	2	1	1	1	2	2	1	1	1	1	1	2	1	1	1	1	1	2	1	2	2	2	1	1	2	1	2	1	2	2	1	1	2	1	1	2	1	2	2	2	2	2	1
1	1	1	1	1	2	1	1	1	1	2	1	2	1	1	1	2	2	1	1	2	1	1	1	1	2	1	1	1	2	1	1	1	1	1	2	2	1	2	2	1	1	1	1	1	2	1	1	1	1
1	1	2	1	1	2	1	1	2	2	2	1	1	1	1	2	2	2	2	2	1	1	1	2	2	2	2	1	2	1	2	1	2	2	1	1	1	2	1	2	2	2	1	2	1	1	1	2	1	1
1	1	1	2	2	1	2	2	2	1	2	2	2	1	1	1	2	1	1	1	2	2	1	2	2	2	2	2	2	2	2	2	1	2	1	1	1	1	2	2	2	2	2	2	2	1	2	2	1	2
1	2	2	1	2	2	1	1	1	2	1	2	2	1	2	1	1	2	2	2	1	1	1	2	2	1	1	2	2	1	1	2	1	1	1	2	1	2	1	2	2	2	2	1	1	1	1	2	1	2
1	2	1	1	1	2	1	2	1	1	1	2	2	1	2	2	2	2	1	1	1	2	1	2	2	1	2	1	2	2	2	1	2	1	2	1	2	2	2	1	1	1	1	2	2	1	1	2	2	1
1	2	1	2	2	2	1	2	2	2	1	1	1	2	1	2	2	2	2	2	1	2	1	1	1	1	2	2	2	1	1	2	1	1	2	1	2	1	1	2	1	2	1	1	2	1	2	1	2	1
1	2	1	2	2	1	2	1	1	1	2	2	1	1	1	1	2	2	2	2	2	1	2	2	2	1	1	2	1	2	2	1	2	1	2	1	2	2	2	2	1	2	2	2	2	2	1	1	2	1
1	1	1	2	2	2	1	2	2	2	2	1	1	2	2	2	2	1	1	2	1	1	2	1	2	1	2	1	1	2	1	1	2	2	1	1	1	1	1	1	1	2	1	2	1	2	2	2	2	1
1	2	2	2	1	2	1	2	2	1	1	2	1	1	2	2	2	1	1	1	2	1	2	2	1	1	2	1	1	1	2	2	2	1	2	2	1	2	2	2	1	2	2	2	2	1	2	1	2	2
1	2	2	2	2	2	1	1	1	2	1	1	2	2	1	1	2	1	2	1	2	2	2	1	2	2	2	1	2	2	2	1	1	1	1	2	2	1	1	1	2	1	2	2	1	1	1	1	1	1
1	1	1	2	2	2	1	1	2	1	2	2	1	2	1	2	1	2	1	1	1	2	2	2	1	1	1	2	2	2	2	2	1	2	2	2	1	1	2	1	2	1	2	2	1	2	2	1	1	1
1	2	2	1	2	1	1	1	1	1	1	1	2	1	1	1	1	1	1	1	2	1	1	1	2	1	1	1	2	1	1	1	1	2	1	1	1	1	2	1	1	1	1	1	1	1	1	1	1	2
1	1	2	2	1	2	1	1	2	2	1	1	1	2	2	2	2	1	1	1	1	1	1	2	1	1	1	1	2	1	1	1	1	1	1	2	1	1	1	1	1	1	1	1	1	1	1	2	2	1
1	2	1	1	2	2	2	2	1	2	2	2	1	2	1	2	2	2	2	1	2	2	1	2	2	1	2	2	2	2	2	2	2	1	2	2	1	2	2	2	2	2	2	2	2	2	2	2	2	1
1	1	2	2	1	2	1	2	2	1	1	2	1	2	1	2	1	1	1	2	1	2	2	1	2	2	1	1	1	2	2	2	1	2	1	2	1	1	2	2	2	2	1	1	2	2	2	2	1	1
1	1	1	1	1	1	2	2	1	2	2	1	1	1	1	2	2	2	2	1	2	1	1	2	1	2	2	2	2	2	2	1	1	2	1	2	2	1	1	1	1	2	1	2	2	1	2	2	2	2
1	1	1	1	1	1	2	1	1	1	1	2	1	2	1	1	1	1	1	2	1	1	2	2	1	1	1	1	2	1	1	2	1	1	2	1	1	2	1	2	1	2	1	2	1	2	1	1	2	1
1	2	1	1	2	2	1	2	1	1	2	2	1	2	2	1	2	1	2	1	2	2	2	1	2	2	2	1	2	2	1	1	1	1	1	1	1	1	2	2	2	1	1	2	1	2	1	2	1	2
1	1	1	2	1	1	2	1	1	1	1	2	2	1	1	1	1	1	1	2	1	1	1	1	1	2	1	1	1	1	1	1	1	1	1	1	1	2	2	1	1	1	1	1	2	1	2	1	2	2
1	2	1	2	2	1	1	2	1	2	1	2	2	2	2	1	1	2	1	1	1	2	2	1	1	1	1	1	2	2	1	2	2	1	2	2	1	1	2	2	2	2	2	2	1	1	2	2	2	1
1	1	1	1	1	1	2	1	1	1	1	2	2	2	2	1	1	2	2	2	1	1	2	1	1	1	2	2	1	1	2	1	1	2	2	2	2	2	1	1	2	2	2	2	1	1	2	1	2	2
1	1	1	2	2	1	2	1	2	1	2	2	2	2	2	1	1	1	2	1	1	2	1	2	1	2	2	1	2	1	2	1	1	2	2	2	1	1	2	2	2	1	2	2	2	2	1	1	2	2
1	1	1	1	1	1	2	1	2	2	1	1	1	1	1	2	1	1	1	1	2	1	1	1	1	1	1	1	1	1	2	2	1	1	1	2	2	1	1	1	2	1	1	1	2	1	1	1	1	1
2	2	2	2	2	2	2	1	1	1	2	1	1	2	1	2	2	2	2	2	2	1	2	1	2	1	2	1	2	2	2	2	2	1	2	1	2	2	2	2	1	1	2	2	2	2	1	2	1	1
1	1	2	1	1	2	1	1	1	1	1	1	1	1	1	1	1	1	1	1	1	1	2	1	1	1	1	1	1	1	1	2	1	1	1	2	1	1	1	2	2	1	2	1	1	1	1	1	2	1
1	2	2	1	2	1	1	1	1	2	2	2	2	2	1	2	2	1	1	2	1	1	1	2	2	2	1	2	2	1	1	1	2	1	1	2	1	1	1	1	2	2	1	2	1	1	1	2	1	2
1	2	1	1	1	2	1	2	1	1	2	1	1	1	2	1	1	1	1	1	1	2	1	2	1	2	1	1	1	1	1	1	2	1	1	1	1	1	1	1	1	1	2	1	1	1	2	1	2	1
1	1	2	2	1	1	1	2	2	1	1	1	2	1	1	1	2	2	2	1	1	2	2	1	1	2	2	1	1	2	2	1	2	1	1	2	2	1	2	2	1	1	1	2	1	1	2	1	2	2
1	2	2	2	2	2	2	2	2	2	1	2	2	1	2	1	2	1	1	2	2	2	2	2	2	1	2	1	2	2	2	1	1	1	2	2	2	2	2	1	2	1	2	2	2	1	2	1	1	1
1	1	1	2	1	2	2	2	1	2	1	1	1	1	2	1	2	2	2	1	1	1	2	2	1	1	1	1	2	2	2	2	1	2	2	2	2	1	2	1	2	2	2	1	2	2	1	1	1	1
1	1	2	2	2	2	1	1	1	1	2	2	1	2	2	2	1	2	1	1	2	2	1	2	2	1	2	1	1	1	1	1	2	1	1	1	2	2	2	2	1	1	1	2	1	1	2	2	1	1
1	1	2	2	1	2	2	2	1	2	2	1	2	1	1	1	1	1	2	2	1	2	2	2	2	2	1	2	1	2	1	2	1	2	1	2	1	1	1	1	1	1	1	2	2	2	2	2	1	1
1	1	2	1	1	2	2	2	1	1	1	1	2	1	2	2	1	1	1	1	2	1	1	2	1	2	2	1	2	2	2	2	1	2	2	1	2	2	1	2	1	2	1	1	2	2	1	1	1	2
1	2	1	1	2	1	1	1	1	2	2	1	1	2	2	1	1	2	2	2	2	2	2	2	2	1	2	2	1	2	1	2	1	2	2	2	2	2	2	2	2	1	2	1	1	2	1	2	2	1
1	1	1	1	1	2	2	2	1	1	2	2	2	1	2	2	1	2	2	2	1	1	1	2	2	2	2	1	2	2	1	1	1	1	1	1	1	1	2	1	2	1	1	2	1	1	2	1	1	2
1	1	2	2	2	1	2	1	2	2	1	1	1	2	2	2	1	1	1	2	2	1	2	2	2	1	2	2	2	1	1	2	2	1	2	2	1	2	1	1	1	2	2	2	1	1	2	2	1	1
1	2	1	1	1	1	2	1	2	1	1	2	1	2	1	1	2	1	2	2	1	1	1	2	1	1	1	1	1	1	2	1	2	1	2	2	1	1	2	1	1	2	2	1	1	2	2	1	2	2
1	1	1	1	1	2	2	2	2	2	2	1	1	2	1	2	2	2	1	1	2	1	1	2	2	1	2	2	1	2	2	1	2	2	1	2	2	2	1	1	2	2	1	1	1	2	1	1	1	1
1	2	2	2	2	2	2	2	2	2	1	1	1	1	2	2	1	1	1	1	2	1	2	2	1	2	1	2	1	1	2	1	1	2	1	2	1	1	1	2	1	1	2	1	2	1	2	2	2	2
1	2	2	1	2	1	1	1	2	1	1	2	1	1	2	1	1	1	1	1	1	1	2	1	2	1	1	2	2	2	2	2	1	1	2	1	1	2	2	1	2	2	2	1	2	1	1	2	1	1
1	1	1	2	2	2	2	1	1	1	1	1	2	1	1	1	1	1	1	1	1	1	1	1	2	1	2	1	1	1	2	1	1	1	1	1	2	1	1	2	1	2	2	1	2	2	2	1	2	2
1	2	2	1	2	2	1	2	1	2	2	2	2	2	1	2	1	2	2	1	1	2	2	2	1	1	1	2	1	1	1	2	2	2	1	2	1	2	2	1	2	1	1	1	1	1	1	2	2	1
1	1	1	1	1	1	2	1	1	1	1	1	2	1	1	1	1	1	1	1	2	1	1	1	1	1	2	1	1	2	2	1	1	2	1	1	2	2	1	1	1	1	2	1	1	1	1	1	2	1
1	2	1	2	1	1	1	1	1	1	2	2	2	1	1	1	1	2	2	2	1	1	2	1	1	2	2	1	1	1	1	2	2	1	2	2	1	1	2	1	1	1	2	2	1	1	1	2	1	1
1	2	1	2	2	2	2	2	2	2	1	2	2	1	1	1	2	1	2	1	1	2	2	2	2	1	2	2	2	2	1	2	1	1	1	1	2	2	2	2	2	2	2	2	1	2	2	1	1	2
1	1	1	1	1	1	1	1	1	1	2	1	1	1	1	1	2	1	1	1	1	1	1	1	1	2	1	1	1	1	2	2	1	1	1	1	1	2	1	1	1	1	1	1	1	2	2	1	1	2
1	1	2	2	2	2	2	2	2	2	2	1	1	1	1	1	1	2	1	2	2	1	1	1	2	1	1	2	2	1	2	1	2	1	1	1	1	2	1	2	1	1	2	2	2	2	2	2	1	1
1	1	2	1	1	2	1	2	2	1	2	1	1	1	1	2	2	1	2	1	2	1	2	1	2	1	2	2	1	2	1	1	1	1	1	2	2	1	1	1	1	2	2	1	2	2	1	1	2	1
1	1	2	1	1	1	1	1	1	2	1	1	2	2	2	2	2	2	2	2	2	1	2	1	2	2	1	1	2	2	2	1	1	2	1	2	2	2	1	1	2	2	2	2	2	2	1	2	2	1
1	1	1	1	1	1	2	2	2	1	1	1	1	2	2	1	1	2	1	1	1	1	2	1	1	2	1	1	1	2	2	1	2	1	1	2	1	2	1	1	2	2	2	1	2	1	1	2	2	2
1	2	2	1	2	1	1	1	1	2	1	1	1	1	1	2	2	2	1	2	1	1	2	2	2	2	2	2	1	1	2	2	1	1	2	2	1	1	2	2	1	2	1	1	2	1	2	1	1	1
1	2	2	2	2	2	2	1	2	2	2	2	2	2	2	2	2	2	2	2	1	2	1	2	2	2	2	1	2	2	2	1	2	2	1	2	2	2	2	2	2	2	1	2	1	2	1	2	2	1
1	2	2	2	2	1	2	1	1	1	2	1	2	2	1	1	2	2	1	2	1	1	2	1	1	2	1	1	1	1	1	2	2	2	2	2	1	2	2	2	1	2	1	1	1	1	1	2	1	2
1	1	1	1	1	2	2	1	2	1	1	1	1	2	2	2	1	2	1	2	1	1	1	2	2	2	1	1	2	1	1	1	2	1	2	2	2	2	2	1	2	2	1	1	1	1	2	1	2	1
1	2	1	2	2	2	2	2	1	1	1	2	2	2	2	2	1	1	1	2	2	2	2	2	2	2	2	1	1	1	1	2	1	2	2	1	1	2	2	1	1	1	2	2	1	2	2	2	1	2
1	2	1	2	1	1	2	2	2	2	2	1	2	1	2	2	1	1	2	2	1	2	1	2	1	1	2	1	1	1	1	1	2	1	2	2	2	1	1	2	2	1	1	1	2	2	1	1	2	1
1	1	1	1	1	1	1	2	2	2	2	1	2	2	1	1	2	2	2	1	1	1	2	1	1	1	2	1	1	1	1	2	2	1	2	2	1	1	1	1	2	2	1	2	1	1	2	1	2	1
1	1	1	1	1	1	1	1	2	1	1	1	2	1	1	2	2	1	1	2	1	1	2	1	1	1	1	1	2	1	1	1	2	1	1	1	1	2	1	1	1	2	1	2	1	1	1	2	1	2
1	1	2	1	1	2	2	2	2	1	2	2	1	1	1	2	1	2	1	2	1	2	2	2	1	2	1	2	2	2	1	2	2	1	1	2	2	2	2	1	1	1	1	1	1	2	1	1	2	1
1	1	1	2	1	1	1	2	2	2	2	1	1	1	2	2	1	1	1	2	1	1	2	1	2	2	2	2	1	2	1	2	2	2	2	1	1	1	2	1	1	2	2	2	1	2	2	1	2	1
1	2	2	2	2	1	2	1	2	1	1	1	2	2	2	1	2	2	1	2	1	1	1	1	1	1	2	2	2	1	1	2	1	1	1	2	1	2	2	2	2	2	2	1	1	2	2	2	1	2
1	1	1	1	1	2	2	2	2	2	1	2	2	2	1	1	1	1	2	2	1	2	2	1	2	1	1	1	1	2	2	2	1	1	2	1	2	2	2	2	2	2	1	1	2	1	2	1	1	2
1	1	1	1	2	1	2	1	1	1	2	1	1	2	2	2	2	2	2	1	2	2	2	1	1	1	1	1	2	2	1	1	1	1	2	1	1	2	2	1	2	2	1	1	2	2	2	2	2	2
1	1	1	1	2	2	1	2	1	1	2	1	1	1	1	1	1	1	1	2	1	1	1	2	2	2	1	1	1	1	1	1	1	1	1	2	1	1	1	2	2	1	2	1	1	1	1	1	1	1
1	2	1	1	1	1	1	2	1	1	1	2	1	1	1	1	1	1	1	1	1	1	2	2	2	1	1	1	1	1	2	2	1	1	1	1	1	1	1	1	2	2	2	1	1	1	1	2	1	1
1	2	2	2	1	1	2	1	1	2	1	2	1	2	2	2	2	2	2	1	1	1	1	1	1	2	1	2	2	2	2	1	1	2	2	1	2	1	1	1	1	2	2	1	2	2	2	1	2	1
1	1	2	1	1	1	1	1	2	1	2	2	2	2	1	2	2	1	1	1	2	2	2	1	1	1	1	2	1	2	1	2	1	1	2	1	1	1	2	1	1	2	1	1	1	2	1	2	2	1
1	1	2	1	2	2	1	1	1	2	2	1	1	1	1	1	2	1	2	2	2	1	2	2	2	1	2	2	2	1	1	1	1	1	1	2	2	1	1	2	1	2	1	2	1	1	2	1	2	2
1	2	2	2	1	2	2	1	1	1	2	2	1	2	1	1	2	1	1	2	2	2	1	2	2	1	1	1	2	1	1	2	1	1	1	2	1	1	1	1	1	2	1	1	2	2	1	2	1	1
1	1	1	1	1	2	2	2	1	2	1	2	2	2	2	1	2	2	1	2	2	1	1	2	2	2	1	2	2	1	1	1	1	1	1	2	2	1	2	2	1	1	2	2	1	2	2	1	1	1
1	1	1	2	1	2	2	1	1	1	1	2	1	2	2	1	1	1	2	2	1	1	1	1	1	2	2	1	1	1	2	1	1	2	1	2	2	1	2	2	2	1	2	2	1	2	2	2	1	2
1	1	2	1	2	1	1	2	1	1	2	2	2	2	1	1	1	1	1	2	1	1	2	2	1	2	2	2	1	1	1	1	1	1	2	2	2	1	1	1	1	1	2	1	1	2	1	1	1	2
1	1	2	2	1	2	1	1	1	1	2	2	2	1	1	1	1	1	2	1	2	1	1	1	2	1	2	2	2	1	2	1	1	1	2	1	2	1	2	1	1	2	2	1	2	2	1	1	1	1
1	2	2	2	2	2	1	1	1	2	2	1	1	2	2	1	2	2	1	2	1	1	2	1	2	2	1	2	1	2	1	2	2	1	1	1	2	2	2	1	1	2	2	2	2	2	2	2	2	1
1	2	2	2	1	2	1	1	1	1	2	1	2	2	2	1	1	2	2	2	2	1	2	1	1	1	1	2	2	1	1	2	2	2	1	1	1	2	2	2	1	2	1	2	1	1	1	2	1	1
1	1	2	2	1	1	2	2	2	2	2	2	2	1	2	2	2	2	1	2	2	1	2	1	1	1	2	2	2	2	1	2	1	1	2	2	2	1	1	2	2	2	2	2	1	2	2	1	1	2
1	2	2	2	2	2	1	1	2	2	1	1	2	2	2	1	2	1	2	2	1	2	2	2	2	2	1	1	1	1	1	2	1	2	1	2	2	1	2	2	2	2	1	1	1	1	1	2	2	2
1	1	1	2	2	1	1	1	1	1	1	1	2	1	1	1	2	1	1	2	2	2	1	1	1	1	2	1	1	1	1	2	1	1	1	2	1	1	2	2	1	1	2	1	1	2	1	1	2	1
1	2	1	2	1	2	2	1	1	1	1	2	2	1	1	2	1	1	1	2	1	1	1	2	2	2	1	1	2	1	2	2	2	1	1	1	1	1	2	1	1	2	1	2	2	1	2	1	1	1
1	1	1	1	1	1	1	1	1	2	1	1	1	1	1	1	1	1	1	2	1	2	1	1	1	1	1	2	1	2	1	1	1	1	2	1	1	2	1	1	1	2	1	1	1	1	1	1	1	1
1	1	2	1	2	1	2	2	1	2	2	1	2	1	2	1	1	1	2	2	1	2	2	2	1	2	1	2	2	2	2	1	2	2	2	2	2	2	2	2	2	2	1	2	1	2	2	2	2	2
1	2	2	1	2	2	2	2	1	1	2	2	2	2	2	2	1	2	2	1	1	1	2	2	2	2	1	2	1	2	2	1	1	2	1	1	1	1	1	1	1	2	1	2	2	1	1	1	1	1
1	2	1	1	1	1	1	2	2	1	1	1	1	1	1	1	2	2	2	2	1	1	2	2	1	1	1	2	1	1	1	1	1	1	1	2	2	1	2	2	2	1	1	2	1	1	1	2	2	2
1	1	1	1	2	2	1	2	1	1	1	1	1	1	1	1	2	1	1	1	1	1	1	1	2	1	2	1	2	2	1	1	1	2	1	2	1	1	1	1	1	1	1	1	1	2	1	1	1	1
1	2	2	1	1	2	2	1	2	1	1	2	2	2	1	2	2	2	1	1	2	1	2	2	1	2	2	2	1	2	2	1	2	2	2	2	1	1	1	2	2	2	2	2	1	2	2	1	1	2
1	1	2	1	2	2	1	1	1	2	2	2	2	2	1	1	1	2	2	1	2	1	1	1	2	1	1	2	2	1	1	2	1	2	2	2	1	2	2	1	1	1	1	1	2	2	1	2	1	2
1	2	2	2	2	2	2	1	2	2	2	1	2	1	1	1	2	2	2	2	1	1	1	2	2	2	2	1	2	1	1	1	2	1	1	1	2	2	2	2	1	2	2	2	2	2	2	2	1	2
1	1	1	1	1	2	1	2	1	1	2	1	1	2	1	2	2	1	2	1	2	1	2	1	1	1	2	2	2	1	2	1	2	2	1	1	1	2	2	2	2	2	1	1	1	1	1	1	2	2
1	1	1	1	1	1	1	2	1	1	2	1	2	1	2	1	1	1	2	1	1	1	2	1	2	2	1	1	1	2	1	1	1	2	1	2	1	1	1	1	1	1	2	1	1	1	2	1	1	2
1	1	2	1	1	1	1	1	1	2	2	1	1	2	1	1	2	2	1	1	2	1	1	2	2	1	2	1	2	1	1	1	1	1	1	2	2	1	1	1	2	1	1	1	1	1	1	1	1	2
1	2	2	2	2	2	1	2	2	2	2	2	2	1	1	2	2	2	1	1	2	1	2	1	2	2	1	2	2	1	1	2	2	1	2	1	1	2	1	2	2	2	1	2	1	2	1	1	2	1
1	1	2	1	2	2	2	1	1	1	2	1	2	1	2	1	2	1	2	2	1	2	2	1	2	1	2	1	2	2	2	1	2	2	2	1	1	1	1	2	1	1	2	1	1	2	1	2	2	1
1	1	2	1	1	1	1	1	1	1	1	1	1	1	1	1	1	1	1	1	1	1	1	2	1	1	1	1	2	1	1	1	1	1	1	1	1	1	2	1	2	1	2	1	1	1	1	1	1	1
1	1	1	1	1	2	1	2	1	2	1	2	2	1	1	1	1	2	2	1	1	2	2	1	1	1	1	1	1	1	1	1	2	1	1	1	1	2	1	2	1	2	1	1	1	1	1	1	1	1
1	1	1	1	2	1	1	1	1	1	1	2	2	2	1	1	1	1	2	2	2	2	1	1	1	1	1	1	1	1	1	1	2	2	1	1	1	1	2	2	2	2	1	2	1	2	1	2	1	1
1	2	2	2	1	1	1	1	2	1	1	1	1	1	1	1	1	2	1	1	2	1	1	1	1	1	1	1	1	2	1	1	2	1	1	2	1	1	2	2	2	2	1	1	1	1	2	2	1	2
1	1	2	2	2	1	2	1	1	1	2	1	2	1	2	2	2	1	2	2	2	2	2	2	1	2	1	2	2	1	1	2	2	2	2	1	2	1	2	1	2	1	2	2	2	1	2	2	2	1
1	1	1	1	1	1	1	2	2	1	1	1	2	1	2	1	2	2	1	2	2	2	1	2	1	2	1	2	1	2	1	1	2	1	1	1	1	2	2	2	1	1	2	1	1	1	1	2	1	1
1	2	1	1	1	1	1	1	1	2	2	1	2	1	2	1	1	1	1	2	2	2	1	1	2	1	2	2	1	1	2	1	2	1	1	1	2	1	1	2	2	2	2	1	2	2	1	2	2	1
1	1	1	1	1	2	2	2	2	1	1	1	1	1	1	1	2	2	1	1	2	1	1	1	1	1	1	2	1	2	1	2	1	1	1	1	1	2	2	1	2	1	1	1	2	1	2	2	1	1
1	1	1	1	2	2	1	2	2	1	2	2	2	2	2	1	1	1	2	1	1	2	1	2	2	2	2	2	2	2	2	1	1	2	1	2	2	1	1	1	2	2	2	1	2	1	1	2	1	1
1	2	2	2	1	1	2	2	1	2	1	2	2	1	1	1	2	2	1	1	2	2	1	2	2	1	2	1	2	1	2	1	1	2	2	2	1	1	2	2	1	2	2	1	1	2	2	1	1	1
1	2	2	2	2	1	1	1	1	1	1	1	1	1	1	1	2	2	1	1	1	2	1	1	1	1	1	2	1	1	1	1	1	1	1	1	2	1	1	1	2	1	1	2	2	2	1	1	1	1
1	2	1	2	1	2	2	1	1	1	2	2	2	2	2	1	1	1	2	1	2	2	2	1	2	1	2	1	2	2	1	2	1	2	1	2	1	1	1	1	1	2	1	2	1	2	2	2	2	2
1	2	1	2	2	2	2	1	1	2	1	2	2	2	1	2	1	2	2	2	2	1	1	1	2	1	2	1	1	2	2	1	1	1	1	1	1	1	2	1	2	1	2	2	2	2	1	2	1	2
1	2	2	2	2	1	1	1	1	2	2	2	1	1	2	2	1	1	2	1	2	2	2	1	1	1	2	1	1	1	2	1	2	2	1	1	2	2	1	1	1	1	2	2	1	1	2	2	2	1
1	2	1	2	2	2	1	1	2	2	1	1	1	2	1	2	1	2	1	2	2	1	1	1	2	1	2	2	2	2	1	1	2	1	1	2	2	1	2	1	1	2	1	2	1	2	2	2	1	2
1	2	1	2	1	1	1	2	2	1	2	1	2	2	2	2	2	1	1	1	2	1	1	1	1	1	1	2	1	1	1	2	2	1	1	1	1	2	1	1	2	1	1	1	1	1	1	1	1	2
1	1	1	2	2	2	2	2	2	2	1	2	2	2	2	1	1	2	2	2	2	2	2	1	1	2	2	1	2	1	2	1	2	2	2	1	1	1	1	1	2	2	2	2	2	1	2	1	2	1
1	2	2	2	1	2	1	2	1	2	2	2	1	1	1	2	1	1	2	2	2	1	1	1	2	2	2	1	2	2	2	1	2	2	2	1	2	1	2	2	1	2	1	1	1	2	1	1	1	2
2	2	1	1	1	1	2	2	1	1	1	1	1	1	2	1	1	2	1	2	1	1	1	1	2	1	1	1	1	1	1	1	1	1	2	1	2	1	1	1	1	1	2	2	1	1	1	1	1	2
1	2	1	1	1	1	1	1	1	1	1	1	1	2	2	1	1	1	1	1	2	2	2	1	2	1	2	2	2	2	2	2	1	2	2	2	1	2	2	2	1	1	1	2	1	2	2	2	1	2
1	1	1	2	1	1	2	1	1	1	1	1	1	2	2	1	1	1	1	1	1	1	1	2	1	1	1	2	2	1	2	1	1	1	1	1	1	1	2	1	2	1	1	1	2	1	1	1	1	2
1	2	2	2	2	1	1	1	1	2	2	1	2	1	2	2	1	2	2	1	2	2	1	1	2	1	2	1	2	2	2	2	2	2	2	1	2	2	2	2	2	2	1	2	1	1	2	2	2	2
1	1	2	1	2	1	1	1	2	1	2	1	1	2	1	1	2	1	1	1	2	2	2	2	2	1	2	2	2	1	2	2	1	1	1	2	1	1	2	1	1	1	2	2	1	2	1	2	1	2
1	1	1	1	1	1	1	1	2	2	1	2	1	2	2	1	2	1	2	1	1	1	1	2	1	2	2	1	1	2	1	1	1	1	1	2	1	1	1	1	2	1	1	2	2	1	2	1	1	2
1	2	2	1	1	1	2	2	2	1	2	1	1	2	1	1	2	1	2	2	2	1	1	1	2	1	2	2	2	2	2	1	2	2	1	1	2	1	2	2	1	1	2	1	2	1	1	1	2	2
1	2	1	1	2	1	1	2	2	2	2	2	2	2	1	2	1	2	2	1	1	1	2	2	1	2	1	1	2	2	1	1	2	1	1	1	2	2	1	1	2	1	1	1	2	1	2	2	1	2
1	1	1	1	1	2	1	1	1	1	2	1	2	1	1	1	1	1	1	1	2	1	1	1	1	2	2	1	2	1	1	1	2	1	1	1	1	2	1	2	1	1	2	1	1	1	1	1	1	1
1	2	2	1	2	2	1	2	2	2	2	1	2	2	2	2	2	2	2	2	1	1	2	1	2	2	1	2	2	2	2	2	1	2	1	2	1	2	1	2	2	1	1	1	1	1	2	2	2	2
1	1	2	2	2	1	2	1	2	2	2	2	2	2	2	1	2	1	1	1	2	2	2	2	2	1	2	1	1	2	1	2	2	1	2	2	1	2	1	1	1	1	1	1	1	2	2	1	1	1
1	2	1	1	2	1	1	2	1	2	1	2	1	1	1	2	1	1	1	1	2	1	1	1	1	1	1	1	1	2	1	1	2	2	1	1	1	1	2	2	1	1	2	2	2	2	1	2	1	2
1	2	2	1	2	1	1	1	1	2	2	1	2	1	2	2	1	2	1	2	1	1	2	2	1	2	1	2	2	2	1	1	1	2	1	1	2	2	2	2	1	2	1	2	1	2	2	1	1	2
1	1	1	1	2	1	1	2	2	2	2	2	2	2	1	1	1	1	1	2	1	2	2	1	1	1	1	2	1	1	1	1	1	1	2	1	1	1	2	1	2	2	1	2	2	2	1	2	1	2
1	1	1	1	1	1	1	1	1	1	1	2	2	1	2	2	2	2	1	1	1	1	2	1	2	2	2	2	1	2	2	2	2	1	2	2	1	2	1	2	1	1	2	2	2	2	1	1	2	1
1	1	2	2	2	2	1	2	2	1	2	2	1	2	2	2	2	2	2	1	1	2	2	2	1	2	2	2	2	1	2	2	2	1	1	2	1	1	2	2	2	2	2	2	1	1	2	1	2	2
1	2	2	2	2	2	2	1	1	1	2	1	1	1	1	1	1	1	2	2	2	1	1	2	2	1	1	2	1	1	2	1	2	1	1	2	1	1	1	1	1	2	1	1	2	1	2	1	2	2
1	2	2	1	1	1	2	1	1	2	1	2	2	1	1	1	1	2	2	2	1	1	2	1	1	1	1	2	1	2	1	1	2	2	2	2	2	2	2	2	1	1	2	2	1	1	1	1	1	1
1	2	2	2	1	1	1	2	2	2	1	2	2	2	2	2	2	1	1	2	1	1	2	2	2	2	1	2	2	2	2	1	2	1	2	2	2	1	2	1	2	2	1	2	1	1	2	2	2	1
1	1	1	1	2	2	1	1	2	1	2	2	1	2	1	1	1	2	1	1	2	1	1	2	1	1	1	2	1	2	1	1	1	1	1	1	1	1	2	1	1	1	2	2	2	1	1	1	1	2
1	1	2	2	2	1	2	2	2	2	1	1	2	1	1	1	1	2	2	1	1	1	1	2	1	1	2	1	2	2	1	1	1	1	1	2	1	1	1	1	2	1	2	1	2	2	2	1	2	1
1	2	1	1	1	1	2	1	2	2	2	1	1	1	2	1	1	1	2	2	1	2	1	2	2	1	2	2	1	1	1	1	1	1	2	2	2	2	2	2	2	2	1	2	2	1	1	2	1	2
1	2	1	2	1	1	1	1	2	2	1	2	1	1	1	1	1	2	1	1	2	2	2	2	2	1	2	2	1	2	2	2	2	2	1	1	2	2	2	2	2	2	1	2	2	2	2	2	1	2
1	1	2	1	1	2	2	1	1	1	2	2	2	2	2	2	1	2	2	1	1	1	2	1	1	2	1	1	2	1	1	1	2	1	2	2	1	2	2	1	2	2	2	2	1	2	2	2	2	1
1	2	2	2	2	1	2	1	2	1	2	1	1	1	2	2	1	1	1	2	1	2	2	2	1	1	1	2	2	1	2	2	1	1	1	2	1	2	1	1	1	2	2	1	2	2	1	1	2	2
1	2	1	2	2	1	2	1	1	1	2	2	1	1	2	1	2	2	2	2	2	1	1	1	1	1	2	2	1	2	1	1	1	2	2	2	2	2	2	2	2	2	1	1	1	2	1	1	2	1
1	2	1	2	1	1	2	2	1	1	2	2	2	2	2	2	1	1	2	1	1	2	1	2	2	1	1	1	2	1	1	1	1	1	1	2	1	2	1	2	1	2	2	2	2	2	2	1	1	1
1	2	2	1	1	1	1	1	2	2	1	1	1	2	1	2	2	2	2	2	1	2	2	1	2	1	1	2	2	2	1	2	1	2	2	2	1	2	1	2	2	2	1	2	1	2	2	2	2	2
1	1	2	1	1	2	2	1	2	1	2	1	2	2	2	2	1	2	1	2	2	1	1	1	1	2	1	1	1	2	1	1	1	2	2	2	2	1	2	1	1	2	2	2	1	2	2	2	1	1
1	1	1	1	2	1	1	1	2	1	2	1	1	2	1	2	1	1	1	1	1	1	1	2	1	1	2	1	1	1	2	1	1	2	1	1	1	1	1	1	1	1	1	1	1	1	1	1	1	2
1	2	1	2	2	1	2	1	1	2	1	1	2	2	1	2	1	1	1	2	2	1	1	2	2	2	1	1	2	1	1	1	2	2	2	1	1	1	1	2	2	1	1	2	1	1	2	1	1	1
1	1	1	2	1	2	2	1	1	1	2	2	1	1	1	1	2	2	2	2	2	1	1	1	1	2	2	2	1	1	1	2	1	1	2	2	2	2	1	1	2	2	2	1	1	1	2	2	2	1
1	2	1	1	1	1	1	1	1	1	1	1	2	2	2	2	2	1	2	1	2	1	1	1	1	2	1	1	1	2	1	2	2	1	1	2	1	2	1	1	2	1	2	2	2	1	2	1	1	2
1	2	1	1	1	1	2	1	1	1	1	2	1	1	1	1	2	1	2	1	2	1	2	2	1	1	2	1	1	1	1	1	1	1	2	1	1	1	1	2	1	2	1	1	1	1	1	1	1	2
1	2	2	1	2	1	1	1	1	1	1	2	1	1	1	1	1	2	1	1	1	1	1	2	1	1	1	1	1	1	1	1	1	1	1	2	2	2	1	2	1	1	2	1	1	1	1	2	1	1
1	1	1	2	2	1	1	1	1	2	1	2	1	2	2	1	2	2	2	2	1	2	2	2	2	1	1	2	1	1	1	2	1	2	1	1	1	1	2	2	1	2	2	2	1	1	1	2	2	1
1	1	1	1	2	1	2	2	2	2	1	1	1	1	1	2	1	2	1	1	2	2	2	2	2	2	2	1	1	2	2	2	1	2	2	2	2	2	2	1	1	1	1	1	2	1	2	2	1	1
1	1	1	2	1	1	1	2	1	1	2	2	2	1	1	1	1	1	2	1	1	1	1	2	1	1	1	2	1	1	1	1	1	1	1	1	2	1	1	1	2	2	1	1	1	1	2	1	1	1
1	1	1	2	1	2	2	2	1	2	1	2	1	1	1	2	1	2	2	2	1	1	2	2	2	2	2	2	1	2	2	2	2	2	1	2	2	2	1	2	1	2	2	1	1	2	1	2	2	2
1	1	2	1	1	2	2	1	2	1	1	1	1	2	1	2	2	2	2	2	1	2	2	2	1	1	2	1	1	1	2	1	2	2	1	1	1	2	2	2	1	2	1	2	1	1	2	1	2	2
1	1	1	1	2	1	1	2	1	2	1	1	1	2	2	2	1	1	1	1	2	1	1	1	2	2	2	1	2	2	1	1	1	2	2	2	1	1	2	2	2	1	2	2	2	2	2	2	1	1
1	1	2	1	2	1	2	2	1	1	1	2	2	2	1	2	2	2	1	1	1	2	1	1	1	1	2	2	1	1	1	2	1	2	1	1	2	1	1	1	2	2	2	2	1	1	1	1	2	1
1	2	1	1	1	1	2	1	2	2	2	1	2	2	1	2	1	1	1	1	1	2	2	2	1	2	2	1	1	2	1	2	2	1	1	2	1	1	1	1	2	2	1	1	1	1	1	1	1	1
1	1	1	1	1	2	2	1	1	1	1	1	1	1	1	1	1	1	1	1	1	1	1	2	1	1	2	1	1	1	1	1	2	1	2	1	1	1	1	1	1	1	1	1	1	1	1	1	1	2
1	1	2	1	1	2	2	2	1	2	2	1	2	2	2	2	2	1	2	2	2	2	2	2	1	2	2	2	1	2	1	1	2	2	2	1	2	2	2	2	2	1	1	2	2	2	2	2	2	2
1	2	1	1	1	2	2	1	1	1	2	1	2	2	2	1	1	2	1	1	2	1	2	2	2	1	2	2	1	2	2	2	1	1	1	1	1	1	1	1	2	1	2	2	2	2	1	2	2	2
1	2	1	1	1	2	1	2	2	2	2	2	2	2	1	2	1	2	2	1	2	1	2	1	1	2	1	1	1	1	2	1	1	1	1	2	1	2	1	2	2	2	2	1	1	2	1	2	2	1
1	2	1	1	2	2	2	1	2	2	1	1	2	2	1	1	1	1	2	2	2	2	1	1	2	2	2	1	2	2	2	2	2	1	2	2	2	2	1	2	1	2	1	1	1	2	1	1	2	1
1	1	2	2	2	2	2	1	2	1	1	2	1	1	2	2	1	1	1	2	2	2	2	2	2	1	2	2	2	1	1	1	2	1	2	2	1	1	1	1	1	1	2	2	2	2	2	2	1	1
1	2	1	1	2	1	1	1	1	1	1	1	1	2	2	2	1	1	2	1	1	2	2	1	1	2	1	1	2	1	1	2	1	2	1	1	1	1	1	2	2	1	1	2	2	2	2	1	1	2
1	1	2	2	1	2	2	1	1	2	1	2	2	2	1	2	1	1	1	1	1	1	1	1	1	1	1	1	1	2	2	1	1	2	1	1	2	2	1	2	1	1	1	1	2	2	2	1	1	2
1	2	2	1	2	2	2	1	2	1	2	2	2	1	2	1	2	2	2	2	1	1	2	2	2	1	2	2	1	2	2	2	1	2	2	1	2	1	2	1	2	2	2	2	2	1	1	2	2	2
1	1	1	1	2	1	2	2	2	2	1	2	2	1	2	1	2	1	2	2	1	1	2	1	2	2	1	1	2	2	1	2	1	1	2	1	2	2	1	1	2	1	2	2	2	1	1	2	2	2
1	1	2	1	1	1	2	1	1	2	1	1	1	1	2	2	1	1	2	2	1	2	1	2	1	2	1	1	1	1	1	1	2	2	2	2	1	2	1	1	1	1	1	1	2	1	2	1	2	1
1	1	1	1	2	1	2	1	2	2	1	2	1	1	1	1	2	2	2	1	1	2	1	1	2	2	1	1	1	1	1	2	2	2	1	1	1	1	2	2	2	1	2	1	2	1	2	1	2	1
1	1	1	2	1	1	2	2	1	2	2	1	1	2	1	1	2	1	1	1	2	1	2	2	1	2	2	1	1	1	1	2	2	2	1	2	1	1	1	1	2	2	2	1	2	2	1	2	2	2
1	1	1	1	2	2	1	1	2	2	1	2	2	2	2	2	2	2	2	1	2	1	1	1	1	1	2	1	2	2	2	2	2	2	2	2	1	1	1	1	2	1	2	2	1	2	2	2	2	1
1	1	2	2	2	2	1	2	2	1	2	1	2	2	1	2	2	2	2	1	1	1	1	2	2	1	2	1	1	2	2	2	2	2	1	2	2	1	1	1	1	2	2	2	1	2	1	1	1	2
1	1	1	1	2	1	1	1	1	2	2	1	2	1	2	2	2	2	1	1	1	1	2	2	1	2	1	2	1	2	2	1	2	1	1	2	1	1	2	2	2	2	2	2	1	2	2	1	1	1
1	1	1	1	2	1	1	1	1	1	2	1	1	1	1	1	1	1	1	1	1	2	2	1	1	1	2	2	2	2	2	1	2	1	2	2	2	1	2	1	2	1	1	1	2	1	1	1	1	2
1	2	1	2	2	2	1	2	2	1	2	2	2	1	2	2	1	2	2	1	1	1	1	1	1	2	1	1	2	2	2	2	1	1	1	1	1	1	2	1	1	1	1	2	2	2	2	1	1	1
1	1	2	2	1	2	2	1	1	1	2	2	1	1	1	2	2	2	2	1	2	2	2	2	1	2	2	1	1	1	1	2	1	2	2	2	2	2	1	2	2	2	1	1	1	2	2	2	1	1
1	2	2	2	2	2	2	2	2	2	1	1	1	1	1	2	2	1	1	2	1	1	1	1	2	1	2	1	1	1	2	2	1	2	2	1	2	1	2	2	2	1	2	1	2	2	1	1	1	1
1	2	1	2	2	2	2	2	2	2	1	2	1	2	2	1	2	2	1	2	1	1	2	2	1	1	1	1	2	1	2	2	2	2	1	2	2	1	1	2	1	2	2	2	2	1	1	1	2	2
1	2	2	2	1	1	1	1	1	1	2	2	1	2	1	2	2	2	2	1	1	2	1	1	2	1	1	1	1	1	2	2	1	1	1	1	1	1	1	2	1	1	2	1	1	1	1	2	1	1
1	1	1	1	2	1	2	1	1	1	1	1	2	1	1	1	1	1	1	2	2	2	2	2	1	1	2	1	2	2	2	1	2	2	2	2	1	1	2	2	1	1	1	2	2	1	2	1	2	1
1	2	1	1	2	1	1	2	1	1	1	2	2	1	2	1	1	2	2	2	1	1	2	1	1	1	2	1	2	1	2	2	2	1	1	2	1	1	2	1	1	2	1	2	1	2	1	2	2	1
1	2	1	1	2	2	2	1	1	2	1	1	2	1	1	1	2	2	1	2	1	1	1	1	2	1	1	2	2	1	2	2	1	1	1	2	1	1	2	2	2	1	1	2	2	2	2	1	1	2
1	1	1	1	1	1	2	2	2	2	2	2	2	2	1	1	2	2	2	1	1	1	2	2	2	1	2	1	2	1	2	1	2	2	2	1	2	2	2	2	1	2	2	1	2	2	2	1	2	1
1	2	1	2	1	1	2	2	1	2	2	1	2	1	2	1	1	1	1	1	2	2	1	1	2	2	1	1	1	1	2	1	2	1	2	1	2	1	1	2	1	1	1	2	1	1	1	1	1	1
1	1	1	1	2	1	1	2	1	2	1	1	2	2	1	1	1	1	1	1	1	1	1	1	1	1	1	2	1	1	2	1	1	1	1	1	1	2	2	2	1	1	2	1	1	2	2	2	1	1
1	2	2	1	1	2	1	2	1	1	2	2	1	1	1	2	2	1	2	2	1	2	1	2	1	2	2	2	2	1	1	2	1	1	2	1	2	1	1	1	1	1	1	1	2	1	2	1	1	1
1	2	1	2	1	2	2	1	1	2	1	1	1	1	1	2	1	2	2	1	1	1	1	1	2	1	1	2	2	1	1	2	2	1	1	2	2	2	2	1	2	2	1	2	1	2	1	2	2	1
1	1	1	1	2	1	1	1	1	1	1	1	2	1	1	1	2	1	1	1	1	1	1	1	1	1	1	2	1	2	1	1	1	1	2	1	1	2	1	1	1	1	1	2	1	1	1	2	1	2
1	1	1	1	1	1	1	1	2	2	1	1	2	1	1	1	2	1	1	2	2	2	1	2	2	2	2	1	1	2	1	1	1	2	2	2	1	1	2	1	1	2	1	1	1	2	1	1	2	2
1	2	1	2	1	1	2	1	2	1	1	1	1	1	1	1	1	1	1	1	1	2	1	2	2	2	2	1	1	1	1	1	1	1	2	1	2	1	1	2	1	2	2	1	1	1	1	2	1	1
2	1	2	2	2	2	2	2	1	2	1	2	1	2	1	2	2	2	2	2	1	2	1	2	2	2	2	1	2	2	2	1	2	1	2	1	2	2	1	1	1	2	1	2	1	1	2	2	2	2
1	1	2	1	2	2	2	1	2	1	1	2	2	1	1	2	2	2	2	2	2	2	1	1	2	1	2	1	2	2	1	1	1	1	2	2	1	2	1	2	2	2	1	1	2	1	1	1	1	1
1	2	2	2	2	2	1	2	2	2	2	1	1	2	1	2	1	1	2	1	2	2	2	1	1	1	2	2	2	1	2	2	2	2	1	1	2	1	2	2	2	1	1	2	2	2	2	2	2	2
1	2	1	1	1	2	1	1	2	2	1	2	1	1	1	1	2	1	2	2	2	1	1	2	1	1	2	1	1	1	1	2	2	1	2	1	2	1	2	1	1	2	2	1	1	1	1	1	2	2
1	1	1	2	1	1	1	1	1	2	2	2	1	2	1	1	2	2	1	1	1	2	1	1	1	2	2	1	1	1	2	2	1	1	1	1	1	2	1	1	2	1	2	1	2	1	2	1	2	1
1	2	1	2	2	1	2	2	1	1	2	2	2	1	1	1	1	1	2	2	1	1	1	2	2	2	1	2	2	1	2	2	1	2	1	1	1	1	1	1	2	1	1	2	1	1	1	1	1	1
1	2	1	1	2	2	2	2	2	1	1	1	1	2	1	1	2	1	2	2	2	1	1	1	2	1	1	2	1	1	2	2	2	1	2	2	1	2	2	1	2	2	1	1	2	2	1	2	1	2
1	1	1	1	2	2	2	2	2	1	1	1	1	1	1	1	1	2	2	1	2	1	1	1	2	2	1	2	1	1	1	1	2	2	2	1	1	1	1	1	2	1	1	2	2	1	1	2	1	1
1	1	2	1	1	2	1	2	1	1	1	1	2	2	2	1	1	1	2	2	1	2	2	2	2	2	1	1	1	1	2	2	2	2	1	2	1	2	1	1	1	1	2	1	2	1	2	2	1	1
1	1	2	1	1	1	1	1	2	1	2	2	2	1	1	2	2	1	1	2	2	2	2	1	1	1	2	1	2	2	2	2	2	2	2	1	1	2	1	2	1	1	1	1	2	1	1	1	2	2
1	2	1	2	2	2	1	2	2	2	1	1	1	1	2	2	1	1	1	1	1	1	2	2	1	1	1	1	2	2	2	2	1	2	1	2	2	1	2	2	2	1	1	2	1	2	1	1	2	1
1	1	2	1	1	1	1	2	2	2	2	2	1	2	1	2	1	1	1	1	2	2	2	1	1	1	1	2	2	1	2	1	2	1	2	2	2	2	2	2	1	2	2	2	1	2	1	1	2	1
1	2	1	1	1	2	1	2	1	1	2	2	1	1	2	2	1	2	2	2	1	2	2	2	2	1	1	1	2	2	2	2	2	2	2	2	2	2	2	2	2	2	2	1	1	2	2	1	1	2
1	2	2	2	2	2	1	2	2	2	2	1	1	2	2	2	2	1	1	2	1	1	1	1	1	1	1	2	1	2	2	1	1	1	2	2	1	2	1	1	1	2	1	1	2	1	2	1	2	1
1	1	2	2	1	2	1	1	1	1	2	2	1	2	1	1	2	2	2	2	1	1	1	1	2	2	1	2	2	2	2	1	1	1	1	1	2	2	2	2	1	2	2	2	2	1	1	1	2	1
1	1	2	1	1	2	2	2	1	2	2	1	2	1	1	2	2	1	2	1	2	1	1	2	2	2	2	2	2	1	2	2	1	1	1	2	1	1	2	2	1	2	2	2	2	2	1	1	1	1
1	1	1	2	2	1	2	2	1	1	1	2	1	1	2	1	1	1	2	1	1	1	2	1	2	1	2	1	2	1	2	2	2	1	2	2	2	1	1	1	1	1	1	1	1	1	1	1	2	1
1	1	1	2	2	2	2	1	2	1	1	1	1	2	2	2	1	1	2	1	1	1	1	2	2	1	2	1	2	1	2	2	1	1	2	2	2	1	2	2	2	2	2	1	1	1	1	2	1	2
1	2	2	2	2	2	1	1	2	1	2	1	1	2	2	1	1	2	2	1	2	1	2	1	1	2	1	1	1	2	1	1	1	1	2	2	2	2	1	2	2	2	1	1	1	1	2	1	2	2
1	1	1	1	2	1	1	2	1	1	1	2	2	2	1	1	1	1	2	1	2	1	1	1	1	2	1	1	1	1	1	1	1	2	2	1	1	1	1	1	2	1	1	2	2	1	1	1	2	1
1	1	2	2	1	1	2	1	1	1	2	2	1	2	2	2	2	1	2	2	2	1	2	1	2	2	1	2	1	2	1	2	1	2	1	2	1	2	1	2	1	1	2	2	2	2	2	2	2	1
1	2	2	2	2	2	1	1	1	1	1	1	1	1	1	1	1	1	1	1	1	1	1	1	1	1	2	2	1	2	2	1	2	2	2	1	1	1	1	1	2	1	2	2	1	1	2	1	1	1
1	1	1	1	2	2	1	2	1	1	2	1	1	2	1	2	2	2	2	1	1	2	2	1	1	2	1	1	2	2	1	1	2	1	1	1	2	1	1	1	1	1	2	2	2	1	2	1	2	2
1	1	1	1	2	1	2	2	1	1	1	1	1	1	1	1	1	1	1	2	1	1	1	1	1	2	1	1	1	1	1	1	2	1	1	2	1	2	1	1	1	2	2	1	1	1	2	1	1	1
1	1	1	1	2	1	2	1	1	2	2	2	1	2	2	1	2	2	2	2	2	1	2	1	1	2	1	2	1	1	1	2	2	1	1	2	1	2	1	1	2	1	1	1	2	1	1	1	2	2
1	2	2	2	1	2	2	1	2	1	2	2	1	2	2	1	2	1	1	2	1	1	2	2	2	2	2	2	1	2	1	2	2	1	2	1	2	1	2	2	2	1	1	1	1	2	2	2	2	2
1	1	2	1	1	1	1	1	2	1	1	1	1	1	1	1	1	1	1	1	1	1	1	1	1	1	1	1	1	1	2	1	1	1	1	2	2	2	1	1	2	1	1	1	1	1	1	1	1	1
1	1	1	1	1	2	1	2	2	1	2	1	2	1	1	2	1	2	2	2	2	2	2	2	1	2	1	2	2	2	1	1	2	2	1	2	2	2	1	1	1	2	1	2	1	1	1	2	2	2
1	2	1	1	1	2	1	2	1	1	1	1	1	1	1	1	1	1	1	1	1	1	1	2	1	1	2	1	1	1	1	1	1	1	1	2	1	2	1	1	2	1	1	2	2	2	1	2	1	1
1	1	1	1	1	1	1	1	1	1	1	2	1	2	1	2	1	2	1	1	2	1	1	2	1	1	1	1	1	2	1	1	2	1	1	1	1	1	1	1	1	1	1	1	1	1	2	1	1	2
1	1	2	2	2	1	2	2	1	1	1	1	2	1	2	2	2	2	2	1	1	2	1	2	1	2	2	2	1	2	2	1	1	2	2	1	2	2	2	2	2	2	1	2	1	2	2	1	1	1
1	1	2	1	1	1	2	2	2	2	1	2	1	2	2	1	1	2	2	2	1	1	1	1	1	1	2	1	2	1	2	1	1	2	1	1	2	1	1	1	2	1	1	2	1	1	1	1	1	1
1	2	2	2	1	1	1	1	1	1	2	2	1	1	2	2	1	1	1	1	1	1	2	1	1	2	2	2	2	2	2	2	1	1	1	2	1	1	1	2	2	1	1	1	1	1	2	2	1	2
1	2	2	1	1	1	1	1	2	1	1	2	1	1	1	1	1	2	1	1	1	1	1	1	1	2	1	2	2	1	1	1	1	1	1	1	1	1	1	1	1	1	1	1	2	2	1	1	2	1
1	1	2	2	2	2	1	2	2	2	2	2	2	2	1	1	2	2	2	1	1	2	2	1	2	2	2	2	1	2	2	2	1	2	2	1	2	2	2	2	2	1	2	1	1	1	2	2	1	1
1	2	1	1	2	1	2	2	1	2	2	2	2	2	2	1	2	1	2	1	1	1	1	2	2	1	1	1	2	1	2	1	2	1	1	1	1	1	1	2	2	2	2	2	2	2	1	2	2	1
1	2	2	1	1	2	2	2	1	2	2	2	1	2	2	2	2	2	2	2	2	2	2	2	2	1	2	2	2	2	2	1	2	2	2	2	1	2	1	2	2	1	2	2	1	2	2	2	2	2
1	2	1	2	1	2	2	1	1	1	1	1	2	2	2	1	1	2	1	1	2	1	1	2	1	1	2	1	2	1	1	1	2	1	1	1	2	2	1	1	1	2	2	1	2	1	1	1	2	1
1	2	1	1	1	2	2	2	2	2	2	1	2	2	2	1	2	2	1	2	1	1	2	2	1	2	2	2	1	2	2	1	1	2	2	1	2	1	2	1	1	2	2	2	2	2	2	2	2	1
1	2	2	2	2	1	2	2	1	2	1	2	2	2	2	1	1	2	2	1	2	1	2	1	2	2	2	2	1	1	1	1	1	1	2	2	1	2	1	1	2	2	2	1	1	2	2	2	1	2
1	2	1	2	2	2	2	2	2	1	2	2	1	2	1	1	2	2	2	1	2	2	2	1	1	1	1	2	1	2	2	2	2	1	2	1	2	2	2	2	1	2	2	2	1	2	2	1	1	1
1	1	2	2	1	1	1	1	2	1	2	1	1	1	1	1	1	2	1	1	2	2	1	1	1	2	1	2	2	1	2	2	1	1	1	2	1	1	2	2	2	2	1	1	2	1	2	1	1	1
1	2	1	1	1	1	1	1	2	1	1	1	1	1	1	1	1	2	1	1	1	1	1	1	2	2	1	1	1	1	1	1	2	2	1	2	1	2	1	1	1	1	1	1	2	1	2	1	1	2
1	2	2	1	1	2	2	1	1	2	2	2	1	2	1	2	2	1	2	2	1	1	1	1	1	2	2	1	1	2	2	2	1	1	1	1	2	1	2	1	1	1	1	2	1	2	1	1	1	1
2	1	2	2	2	1	2	1	1	1	1	2	2	1	2	2	2	1	1	1	1	2	2	2	1	2	2	2	2	2	2	2	2	1	1	2	2	1	1	1	2	2	2	2	1	2	1	2	2	2
1	1	1	1	1	1	2	1	2	2	1	2	2	2	2	1	2	1	1	1	1	2	2	2	2	1	1	1	2	2	2	1	2	1	2	2	1	2	1	1	1	1	2	1	2	2	2	2	2	2
1	2	1	1	1	2	2	2	1	1	1	1	1	2	1	1	1	2	2	2	1	1	1	2	1	2	2	1	1	2	2	2	1	1	2	2	1	2	2	2	2	2	2	2	2	2	1	1	1	1
1	1	2	2	1	1	1	2	1	1	2	1	1	1	2	2	2	2	2	2	1	1	1	1	1	1	1	1	1	1	2	1	2	2	1	2	2	2	1	2	1	2	2	2	2	2	2	1	1	1
1	1	1	1	2	2	2	2	1	1	1	2	1	2	1	1	1	2	1	2	2	1	2	1	2	2	2	2	1	2	2	1	1	1	2	2	1	1	1	2	2	2	2	2	1	1	1	1	2	1
1	2	2	1	1	1	2	1	1	2	1	1	2	1	2	1	1	2	2	1	1	2	2	1	2	2	1	1	1	1	2	1	1	2	2	2	2	2	2	1	1	1	2	2	2	1	2	1	1	1
1	1	1	1	2	1	1	1	1	2	1	1	1	1	2	1	2	2	1	1	2	1	1	1	1	2	2	1	2	1	2	1	1	1	1	1	1	1	1	1	1	1	1	1	1	1	1	1	1	1
1	1	1	1	1	1	1	1	1	1	1	1	1	1	1	2	2	1	1	2	2	1	1	1	2	2	1	1	1	1	1	1	1	1	1	1	1	1	1	2	1	1	1	1	2	1	1	2	1	1
1	2	2	2	2	1	1	2	1	1	1	2	2	1	1	1	2	2	1	2	1	2	2	2	2	1	1	1	1	2	1	1	1	2	1	1	1	2	1	1	2	2	2	2	2	1	1	1	2	1
1	2	1	1	1	1	1	2	2	1	2	1	2	2	1	2	2	1	2	1	2	1	1	1	2	2	1	1	1	1	2	1	2	1	2	2	2	2	1	2	1	1	1	1	1	2	1	1	1	1
1	2	1	2	1	1	1	2	1	2	1	1	1	1	1	1	2	1	1	1	1	1	2	2	1	2	1	1	2	1	2	2	1	2	1	2	2	1	1	1	2	1	1	2	1	1	1	1	1	2
1	1	1	1	1	2	1	2	1	1	1	1	1	1	2	1	1	1	1	1	1	1	1	1	1	2	1	1	1	2	1	2	1	1	1	1	1	1	2	2	2	2	1	2	1	1	2	2	2	1
1	1	1	2	2	2	2	1	1	2	1	2	2	1	1	2	1	1	2	2	1	1	2	1	1	1	1	1	1	1	1	2	1	1	1	1	1	2	2	1	2	2	2	2	1	2	2	2	1	1
1	1	2	1	1	1	1	2	2	1	1	2	1	1	1	1	1	2	1	1	2	1	1	2	2	2	1	1	2	1	1	2	1	1	2	2	2	1	1	1	1	1	1	2	1	1	2	1	1	1
1	1	2	2	1	1	2	2	1	2	1	2	1	1	1	2	2	2	2	2	2	1	2	1	1	2	2	2	1	1	1	2	1	2	1	1	2	1	1	1	1	1	1	2	1	1	1	2	2	1
1	1	2	1	2	2	1	1	1	1	2	1	1	2	1	1	2	2	1	1	1	1	1	2	2	1	2	2	2	1	2	1	2	2	2	1	1	2	1	2	1	1	1	1	1	1	1	1	2	1
1	2	1	1	1	2	2	2	2	2	1	1	2	2	2	2	2	2	1	1	2	1	2	1	1	2	1	1	1	2	2	2	2	2	1	1	1	2	2	1	1	2	1	2	2	2	1	1	2	1
1	1	2	2	2	1	2	2	1	2	2	1	2	1	2	2	2	2	1	1	2	2	2	2	1	1	2	2	1	2	2	1	2	1	1	2	1	2	1	2	1	2	2	2	1	2	2	1	2	2
1	1	2	1	1	2	2	1	2	1	2	1	2	1	1	2	1	2	1	2	1	1	1	1	2	2	1	2	1	1	1	1	2	2	2	1	1	1	2	2	1	1	1	1	2	1	2	1	2	2
1	2	1	2	2	2	1	1	2	1	2	2	2	1	2	1	2	2	1	2	1	1	1	1	1	2	2	2	1	2	1	1	2	1	1	2	2	1	1	1	2	2	2	2	1	2	1	2	1	1
1	1	1	2	1	2	1	2	2	2	1	2	2	1	1	2	1	1	1	1	1	1	1	1	1	1	1	2	1	1	1	2	1	1	1	1	2	1	2	1	1	1	1	1	1	1	2	1	1	1
1	1	2	2	2	2	1	1	2	2	1	2	1	1	1	2	1	2	2	2	1	2	1	1	2	2	2	1	1	2	2	1	1	2	2	2	1	2	2	1	1	2	1	2	1	1	2	2	2	2
1	1	1	1	2	2	1	1	2	1	1	1	1	1	2	2	1	1	2	1	1	2	1	1	1	2	1	1	1	1	2	2	1	1	1	1	1	1	2	1	1	2	2	1	2	2	1	1	1	1
1	1	2	1	1	1	1	1	2	1	1	1	1	1	2	2	1	1	1	2	1	1	1	1	1	1	2	1	1	1	1	1	1	1	2	1	1	1	1	1	1	1	1	2	1	2	1	1	2	1
1	2	2	2	1	2	1	2	2	2	1	2	2	2	2	1	2	2	2	2	2	2	2	1	2	2	1	1	2	2	2	2	2	2	1	2	2	2	2	1	2	1	2	2	2	2	2	2	2	2
1	2	2	2	2	2	2	2	1	2	1	2	2	1	1	2	1	1	2	2	2	1	2	1	1	1	2	1	1	2	1	2	1	2	1	2	1	2	2	1	2	1	1	2	1	2	1	1	2	1
1	2	1	1	1	1	2	1	1	1	2	1	1	1	2	1	2	1	1	1	1	2	1	1	2	2	2	1	1	2	1	1	1	1	2	2	1	1	2	2	1	2	2	1	1	1	1	1	1	1
1	1	2	1	2	2	2	2	1	1	2	1	2	1	1	2	1	1	2	1	2	2	2	2	1	2	1	2	1	1	1	2	2	2	1	2	2	2	1	2	2	2	1	1	1	1	2	1	1	2
1	1	2	2	2	2	1	1	2	2	1	1	2	2	2	2	2	1	2	1	1	1	2	2	2	2	1	1	1	2	2	1	2	2	2	1	1	2	1	2	2	1	2	1	1	2	1	1	1	1
1	1	1	2	1	1	1	1	2	1	1	1	2	1	1	1	1	1	1	1	2	1	1	1	1	1	1	2	2	1	1	2	1	1	2	1	1	1	1	2	1	1	2	1	1	1	1	2	1	1
1	1	1	2	1	1	1	1	1	2	2	1	2	2	1	1	2	1	1	1	1	1	2	1	1	1	1	1	1	1	1	1	2	1	1	1	1	2	2	1	1	1	1	1	1	1	1	2	2	2
1	1	2	2	1	1	2	1	2	2	2	2	1	1	2	2	2	2	1	1	1	2	2	2	2	1	1	2	2	1	2	2	2	2	1	2	2	1	1	2	2	2	1	2	2	1	1	1	2	2
1	1	1	1	1	2	2	2	1	2	1	1	1	2	1	2	1	2	1	1	1	1	2	1	1	1	1	1	1	1	1	2	1	1	1	1	2	2	1	1	1	1	2	2	1	2	1	1	2	2
1	1	1	2	2	1	1	2	2	2	1	1	1	1	1	1	2	2	2	1	2	2	2	2	1	2	1	1	1	1	1	1	1	2	1	2	2	1	2	1	2	2	2	2	2	2	1	1	2	1
1	2	2	1	1	2	1	1	1	2	1	1	1	1	1	1	2	2	2	2	2	2	2	1	2	2	1	1	2	2	1	2	1	2	1	2	2	1	1	2	1	2	1	1	2	2	1	1	1	1
1	1	2	1	2	1	1	1	1	1	1	1	2	1	2	1	1	1	2	1	1	1	1	2	1	1	1	1	2	2	1	2	1	2	1	2	2	1	1	2	1	1	1	2	2	2	1	2	2	1
1	1	2	1	1	2	1	2	2	1	1	1	1	1	1	2	1	1	2	1	2	1	2	2	2	1	1	1	1	2	1	2	2	2	1	2	2	2	2	1	1	1	2	2	1	2	2	1	1	1
1	2	1	1	1	1	2	1	2	1	1	2	2	2	2	2	2	1	1	2	2	2	2	2	1	1	1	2	2	1	1	2	2	1	2	2	1	2	1	2	2	1	2	2	2	1	2	1	1	2
1	1	1	1	2	2	1	1	1	1	2	1	2	1	1	1	1	1	2	1	1	2	1	1	1	1	2	2	1	1	1	1	1	1	1	1	1	1	1	1	2	1	1	1	1	1	2	2	2	2
1	1	2	1	1	1	1	2	2	1	1	1	2	1	1	1	1	1	1	2	1	2	2	1	1	2	1	1	1	2	1	1	1	1	1	1	2	2	1	1	1	2	2	1	1	1	1	1	2	2
1	1	1	1	1	1	1	1	1	1	2	1	2	1	2	1	1	1	1	1	2	1	1	1	1	1	1	1	2	2	2	1	2	1	1	1	2	1	2	1	1	1	1	1	2	2	2	2	1	1
1	1	2	1	1	1	2	1	2	2	2	1	1	1	1	2	2	2	1	2	1	2	2	1	2	2	2	1	2	2	1	1	2	2	2	2	2	2	2	2	1	2	2	2	1	2	1	2	2	2
1	1	2	1	2	1	2	1	1	1	1	2	1	2	1	2	1	2	2	2	2	2	2	1	1	1	1	1	1	1	2	1	1	1	1	1	1	1	1	1	2	2	1	1	2	2	1	2	2	1
1	2	2	2	1	1	2	1	1	1	2	2	1	1	1	2	2	2	1	1	2	2	1	2	2	1	2	1	1	1	1	1	1	1	1	2	1	1	2	1	1	1	1	2	1	2	2	1	1	2
1	2	2	2	2	1	1	1	1	2	1	1	1	2	1	2	2	1	2	1	1	1	2	1	1	2	1	2	2	2	1	2	1	2	2	2	1	2	2	2	2	1	2	1	2	1	2	1	1	1
1	2	2	2	2	1	2	2	2	2	2	2	2	2	2	1	2	2	2	2	1	1	2	1	2	2	2	2	2	2	2	1	2	1	2	1	1	2	2	1	2	1	2	1	2	1	1	1	1	2
1	1	1	1	1	1	1	1	1	2	1	1	2	2	1	1	2	2	1	2	2	2	2	1	2	2	1	1	2	2	1	1	2	2	1	1	1	1	1	1	1	1	2	1	1	2	1	2	1	1
1	2	1	1	2	2	1	2	2	1	2	2	1	1	2	1	2	2	1	2	2	2	1	1	2	2	2	2	1	2	1	1	1	1	1	2	1	1	2	2	2	1	1	2	1	1	2	1	1	1
1	2	2	2	2	2	1	1	2	2	2	2	1	2	1	2	2	2	2	2	2	2	2	1	1	2	2	1	1	1	1	2	2	2	2	1	2	2	1	1	1	1	1	2	2	2	1	1	1	1
1	1	2	2	2	1	2	2	2	1	2	1	1	1	2	2	2	1	1	2	2	2	1	1	1	2	2	1	2	1	2	1	1	1	1	1	2	1	2	2	1	1	1	1	1	2	2	2	2	2
1	1	1	2	1	2	2	2	1	1	1	2	1	1	1	2	2	2	2	2	1	1	2	1	2	1	2	1	1	2	2	1	1	1	2	1	2	2	1	2	2	1	1	1	1	2	2	2	1	1
1	1	2	2	2	2	1	2	1	1	1	2	2	2	1	1	1	2	2	1	1	2	1	2	1	1	1	2	2	2	2	2	1	1	1	1	2	1	1	1	2	1	2	1	2	1	1	1	1	2
1	2	1	1	1	1	1	2	1	2	1	1	2	2	1	2	1	2	2	1	2	2	2	2	1	1	1	2	1	2	2	2	2	1	2	1	1	2	1	2	1	1	1	2	2	2	2	2	2	1
1	1	1	1	2	2	1	2	2	1	1	2	2	1	2	1	2	2	2	2	2	2	2	2	2	1	2	1	1	1	1	2	2	2	2	1	2	2	1	1	1	1	1	1	2	1	1	2	1	1
1	1	1	2	1	2	1	2	1	1	1	2	2	1	2	2	2	1	2	2	1	2	1	2	1	2	1	2	1	2	2	1	1	1	2	1	2	1	1	1	2	1	2	2	1	2	1	2	2	1
1	2	1	1	2	1	2	2	2	2	1	1	2	2	2	2	1	1	1	1	1	2	1	1	2	2	1	1	2	2	2	1	1	1	2	1	1	1	1	2	1	1	1	2	2	2	1	2	1	1
1	2	2	1	2	2	1	1	2	2	2	1	2	2	1	2	2	1	1	2	1	1	1	1	2	1	1	1	2	2	2	1	2	2	2	2	1	1	2	2	1	1	1	2	2	2	2	2	1	1
1	1	1	2	1	2	1	1	1	2	1	2	2	2	1	2	2	2	1	2	2	2	1	2	1	1	2	2	1	1	1	2	1	2	1	2	2	1	1	1	1	1	1	2	1	2	2	1	1	1
2	2	2	2	2	2	1	2	2	2	2	2	1	1	2	2	1	2	1	1	2	2	2	2	1	2	2	2	2	2	1	2	2	1	1	2	2	2	2	2	1	2	2	2	1	2	2	2	2	1
1	2	2	1	2	1	2	1	1	1	1	1	2	2	1	1	2	1	2	2	2	2	2	1	1	2	2	2	1	1	1	1	1	2	1	1	1	2	2	2	1	2	1	2	2	2	1	2	1	2
1	1	1	1	1	1	2	2	1	1	1	1	1	2	1	1	1	1	1	1	1	1	2	2	1	1	2	1	2	2	1	1	1	1	1	1	1	2	2	2	1	1	1	1	1	1	1	2	1	2
1	2	1	2	2	2	2	2	2	2	1	2	2	2	2	1	1	1	2	2	2	1	2	2	1	2	1	2	2	2	1	2	2	2	1	1	1	2	2	1	1	1	1	2	1	1	1	2	2	1
1	1	1	2	1	1	1	1	1	1	1	1	2	2	1	1	2	1	1	1	1	2	1	1	2	1	1	1	1	1	1	2	1	1	2	1	1	1	1	1	1	2	1	1	1	1	1	1	1	1
1	1	1	2	2	1	1	1	2	2	2	2	1	2	1	2	2	1	1	2	2	1	2	1	1	1	1	2	2	2	2	1	2	2	1	1	2	2	2	2	2	1	1	2	2	1	2	2	1	2
1	1	2	2	1	2	2	1	1	2	2	2	2	1	2	1	1	2	2	1	2	1	2	2	1	1	1	1	1	2	2	2	1	2	2	2	1	1	2	1	2	2	2	1	2	1	1	2	1	2
1	1	1	1	1	1	1	2	2	1	1	1	1	1	1	1	1	1	2	1	1	2	1	1	1	1	2	1	1	1	1	2	1	1	1	1	1	1	1	1	1	1	2	1	1	1	2	1	1	1
1	1	1	1	1	1	1	2	2	1	2	1	1	1	1	1	2	1	1	1	2	2	1	1	1	1	2	2	1	2	1	1	1	1	2	2	2	1	2	2	1	1	1	1	1	1	2	1	1	1
1	1	1	1	1	2	1	1	2	1	1	2	1	1	2	2	1	1	2	1	1	1	1	1	1	2	1	2	2	1	1	1	2	1	2	1	1	1	1	2	1	1	1	1	2	1	1	1	1	1
1	1	2	2	1	2	1	1	1	2	2	1	2	1	1	2	2	2	2	1	1	2	2	2	1	2	2	1	1	2	1	2	2	2	2	1	2	2	1	2	2	1	2	1	2	2	1	2	2	2
1	2	2	2	2	2	1	2	1	1	2	1	1	2	2	2	1	1	1	1	1	2	1	1	1	1	1	2	2	1	2	2	2	1	2	2	1	1	2	2	1	1	2	1	2	2	2	2	1	2
1	1	2	2	2	2	2	2	1	2	2	2	1	1	2	2	2	2	2	2	2	1	2	1	2	2	2	2	2	1	1	2	1	2	1	1	2	2	2	2	2	2	2	1	2	2	1	1	2	2
1	1	2	2	1	2	2	1	2	2	2	2	2	1	1	2	2	1	2	2	1	1	1	1	2	1	1	2	2	2	1	1	2	2	2	2	2	1	2	1	2	1	1	2	2	1	2	2	2	1
1	1	2	1	2	2	2	1	1	1	2	1	1	2	2	2	2	2	2	2	1	2	2	2	1	2	1	1	2	1	2	2	1	1	1	2	2	1	1	2	1	1	1	2	2	2	2	2	2	1
1	2	1	1	1	1	1	1	1	2	1	1	1	1	1	1	1	1	1	1	1	1	2	1	2	1	1	1	1	1	1	1	1	1	1	1	1	1	1	1	1	1	2	2	1	1	1	2	2	2
2	1	2	1	1	1	1	2	2	1	1	1	2	1	1	1	1	2	1	1	2	2	1	2	2	2	1	1	2	1	1	1	2	1	2	1	2	2	2	2	2	1	2	2	2	1	1	1	2	2
1	1	1	1	2	1	2	2	1	1	2	2	2	1	2	2	1	1	2	2	2	2	2	2	2	2	1	1	2	2	1	2	1	2	1	1	2	2	2	2	1	1	1	1	1	1	2	2	2	1
1	1	1	1	1	1	2	1	1	2	1	2	1	1	1	1	1	1	2	2	1	2	1	1	1	1	2	1	1	2	1	1	2	2	2	2	1	2	1	2	1	2	1	1	1	1	2	1	1	2
2	2	2	1	1	2	1	1	1	1	1	2	2	1	1	2	2	1	2	2	1	1	2	1	1	2	1	1	2	1	1	2	2	1	1	2	1	2	1	1	2	2	1	1	2	2	2	2	1	2
1	2	2	2	1	2	2	2	2	1	2	1	2	2	2	2	1	2	1	1	2	2	2	1	2	1	1	1	1	2	2	2	1	1	2	1	1	2	1	1	2	2	1	2	1	2	2	1	2	2
1	1	2	1	2	1	2	2	1	2	2	1	2	2	1	2	1	2	2	1	2	2	1	2	2	1	2	1	1	1	1	1	1	1	1	2	1	2	2	2	1	2	2	2	2	2	2	1	2	1
1	2	2	2	2	2	1	2	2	2	2	1	2	1	2	1	2	2	2	2	2	2	2	1	2	2	1	2	2	2	2	2	2	2	2	1	1	2	1	2	2	2	2	2	2	2	2	2	2	2
1	2	1	2	1	2	1	1	1	1	2	2	1	1	2	2	1	1	2	2	1	1	1	2	1	2	1	2	2	2	1	2	1	2	2	2	1	2	1	1	2	2	2	1	1	1	1	1	1	1
1	2	1	2	1	2	2	2	2	1	2	2	1	2	1	2	2	2	2	1	2	1	2	2	2	1	2	1	2	2	2	2	2	1	2	1	2	2	2	2	1	1	2	1	1	1	2	2	1	2
1	1	2	2	2	1	1	2	1	2	2	1	2	1	1	2	2	2	2	1	2	1	1	1	1	1	2	2	2	2	1	1	1	2	1	2	1	2	2	1	1	2	1	1	2	1	2	2	2	1
1	1	2	1	2	2	1	2	1	1	1	2	2	2	1	1	1	2	1	1	2	2	2	1	1	1	2	1	2	2	2	1	1	1	2	2	2	1	1	2	1	1	2	2	1	2	1	1	2	2
1	1	1	1	1	1	1	1	1	1	1	1	1	1	1	1	1	2	2	1	1	1	1	1	1	1	1	1	1	1	1	2	1	1	1	2	2	2	2	1	1	2	1	1	2	1	2	2	1	1
1	1	1	2	2	1	2	2	2	2	1	1	2	2	2	2	2	2	1	2	2	1	2	2	2	2	2	2	2	2	2	1	1	2	1	2	2	1	2	2	2	2	2	2	2	2	2	1	2	2
1	2	1	1	2	2	1	1	2	1	2	1	2	1	1	2	1	2	1	2	2	1	2	1	1	2	2	1	2	2	2	2	2	2	1	2	2	1	1	2	1	2	2	1	1	1	1	2	1	1
1	1	1	1	2	1	1	1	1	1	1	2	1	1	2	1	1	2	1	2	1	2	1	1	1	2	1	2	1	2	1	1	1	2	1	1	1	1	1	1	1	1	1	1	1	1	1	1	1	1
1	1	2	2	2	1	1	2	2	2	2	2	2	1	2	2	1	2	1	1	2	2	1	1	2	2	2	2	1	2	2	1	1	2	1	2	1	2	1	1	1	2	2	2	1	1	2	1	1	2
1	1	2	2	2	1	1	2	2	2	1	2	2	1	1	2	1	2	1	2	1	1	1	1	1	1	1	2	1	1	2	2	2	2	2	2	2	1	1	2	2	2	2	2	2	1	1	1	1	1
1	2	2	2	2	2	2	2	2	1	2	2	2	2	2	2	2	2	1	2	2	2	2	1	2	2	1	2	2	2	2	2	1	2	1	1	2	2	2	2	1	2	2	1	2	1	1	2	2	2
1	2	1	2	1	1	2	2	1	2	2	1	2	2	2	2	2	2	2	2	2	1	1	2	2	2	2	1	2	1	2	2	1	2	2	2	2	2	2	2	1	2	2	2	2	1	2	2	1	2
1	1	1	1	2	2	1	2	1	1	1	1	1	2	2	1	1	1	2	1	2	2	2	1	2	1	2	1	1	1	2	1	1	2	1	1	1	2	2	1	2	1	1	2	2	1	2	2	1	2
1	1	2	2	2	2	1	2	2	2	2	1	1	1	2	2	1	2	2	1	1	2	2	2	1	2	2	2	1	1	2	2	2	2	1	1	1	2	2	2	2	2	2	1	1	2	1	1	1	2
1	2	1	2	1	1	2	2	1	1	2	1	2	2	1	1	2	2	2	1	2	1	1	1	1	2	1	2	1	1	2	1	1	2	2	2	2	1	2	1	1	1	1	2	2	1	2	1	1	2
1	1	2	1	2	2	1	2	1	2	1	2	2	1	2	1	2	2	1	2	1	2	2	1	2	2	2	2	2	1	2	1	2	1	1	2	2	1	2	2	1	2	2	2	1	1	2	2	1	1
1	2	1	2	2	2	1	1	2	2	1	2	1	2	1	2	2	1	1	1	2	2	2	2	1	2	1	1	1	2	1	1	2	2	2	2	1	2	2	1	1	2	2	1	2	2	2	2	2	1
1	1	1	1	1	2	2	2	1	1	2	1	2	2	2	1	1	2	1	1	1	1	2	2	2	2	2	1	2	2	1	2	2	1	1	2	2	2	1	2	2	1	2	2	2	1	1	1	2	1
1	1	1	2	2	2	2	1	1	1	2	1	2	1	1	2	2	1	2	2	2	2	1	1	2	1	1	1	1	2	1	2	2	2	2	1	1	1	2	1	1	1	2	1	1	1	2	1	1	2
1	1	1	1	1	1	1	1	1	1	1	1	1	1	1	1	1	1	1	1	1	2	1	1	1	1	1	1	1	1	1	1	1	1	1	1	1	1	1	1	2	1	1	1	2	1	1	1	2	2
1	1	2	1	2	1	1	1	2	1	1	2	1	1	1	2	2	2	1	1	1	1	1	1	2	1	2	2	1	2	2	1	2	2	1	1	1	2	1	2	1	2	1	2	1	2	2	2	1	2
1	2	1	1	1	1	2	2	1	1	1	2	2	2	2	2	2	1	2	1	1	1	1	2	2	2	2	2	1	2	2	2	1	2	1	1	1	1	2	1	2	2	1	2	1	2	2	1	1	2
2	1	2	1	2	2	1	1	1	1	2	2	1	1	2	2	2	1	1	2	2	2	1	2	2	1	1	2	1	2	1	2	1	1	1	2	1	2	2	2	1	2	2	2	2	2	2	2	2	1
1	2	2	1	2	1	1	2	1	1	1	2	2	1	1	2	1	1	1	2	1	2	1	1	2	2	2	1	1	2	1	2	1	1	2	2	1	1	2	2	1	2	2	1	2	2	1	1	1	2
1	2	1	2	1	2	2	1	1	2	1	2	1	1	2	2	2	2	2	2	2	2	2	1	2	1	1	2	1	1	2	2	1	1	1	2	1	2	2	2	1	2	1	1	1	1	1	1	2	1
1	2	1	1	1	1	2	1	2	1	1	1	1	1	2	1	2	2	2	2	1	1	2	1	2	2	2	1	2	1	2	2	2	1	2	1	2	1	1	2	2	2	2	2	2	1	2	1	2	2
1	2	1	2	2	2	2	2	1	2	1	1	1	2	1	1	2	2	2	2	2	2	2	2	2	2	2	2	2	2	2	2	2	1	1	2	1	2	2	1	2	2	2	2	1	2	1	2	2	2
1	2	2	2	1	2	1	2	1	1	1	2	1	1	2	1	1	1	2	1	1	2	1	1	1	1	2	2	1	1	2	2	1	2	1	2	1	1	1	1	2	2	1	2	2	2	2	1	1	1
1	2	2	1	1	2	1	1	2	2	1	1	2	2	2	1	2	1	2	1	2	2	1	2	2	2	2	1	2	2	1	2	1	1	1	1	2	2	1	2	1	1	2	1	1	1	2	1	1	1
1	1	1	1	1	1	2	2	1	1	2	1	1	1	2	1	1	1	1	1	2	1	1	1	1	1	2	2	2	1	1	1	1	2	2	1	1	2	1	2	1	1	1	1	1	1	2	1	1	1
1	2	1	1	1	1	2	2	1	1	2	1	2	1	2	2	1	1	1	1	1	2	1	1	2	1	1	1	2	1	2	1	1	1	1	2	2	1	1	1	2	2	1	1	2	1	1	2	1	1
1	2	2	2	1	2	1	2	2	2	2	2	2	2	2	1	2	2	1	2	2	2	2	2	2	2	2	1	2	2	2	1	2	2	2	1	2	2	2	2	2	2	2	2	2	2	2	1	2	2
1	2	2	1	1	2	2	2	1	1	1	1	1	1	1	1	1	1	2	1	1	1	2	1	2	2	1	1	1	1	2	1	1	1	2	2	2	2	1	1	2	1	2	2	1	2	2	1	2	2
1	2	1	2	2	2	2	1	2	1	2	1	2	2	2	1	2	1	2	2	1	1	1	2	2	1	1	1	1	1	1	2	2	2	1	1	1	2	2	2	1	1	2	1	2	2	2	1	1	1
1	2	1	2	2	2	1	2	2	1	2	1	2	1	1	1	2	2	1	1	1	1	2	1	1	2	1	2	1	1	1	2	1	1	2	2	2	1	2	1	1	1	2	1	2	2	2	1	1	1
1	1	1	2	2	1	1	1	2	2	1	1	1	2	1	2	1	1	1	1	2	2	1	2	1	1	2	1	1	2	1	2	1	1	1	1	2	2	2	1	2	2	1	2	1	2	2	1	2	2
1	1	2	2	2	1	2	2	1	2	2	1	1	2	2	1	2	2	2	2	2	2	1	1	2	2	2	2	2	2	1	2	2	2	1	2	2	2	2	2	2	2	2	1	2	1	1	2	1	2
1	1	1	1	1	1	1	2	1	1	1	1	1	1	1	2	1	1	1	1	1	1	1	1	2	2	1	2	1	1	1	1	1	1	1	1	2	1	1	1	2	1	1	1	2	1	1	1	1	1
1	1	2	1	1	2	2	2	1	1	2	1	1	1	1	1	1	1	2	2	1	2	1	1	2	1	2	1	2	1	1	1	1	1	1	1	1	2	1	2	1	2	1	2	1	1	1	2	1	2
1	1	2	2	2	2	1	2	2	2	2	2	2	2	2	2	2	2	2	2	1	2	2	2	1	1	2	2	1	2	1	1	1	1	2	2	2	2	2	1	2	2	2	2	2	2	2	1	2	2
1	1	1	1	2	2	1	1	1	1	1	1	1	2	2	2	1	2	2	2	2	1	1	2	2	2	1	2	1	2	2	2	1	1	1	2	1	2	2	2	2	1	1	1	2	2	2	2	1	1
1	2	2	2	2	2	2	1	1	1	1	2	1	2	1	2	1	1	2	1	1	1	2	2	2	2	1	2	2	2	2	1	1	1	2	1	1	2	1	1	2	1	1	1	1	2	1	1	2	2
1	2	1	1	2	1	1	2	1	1	1	2	2	1	2	2	1	2	2	2	2	1	1	1	1	2	2	1	1	1	1	2	1	2	1	1	1	2	2	1	2	1	2	2	1	1	2	2	1	1
1	1	1	2	1	1	1	1	1	2	1	1	1	1	1	1	2	1	2	1	1	1	2	2	1	1	2	1	2	1	1	2	2	1	1	2	2	1	1	2	2	1	2	1	2	2	1	1	2	2
1	2	2	2	1	1	1	1	1	1	1	2	1	1	1	2	2	1	1	2	1	2	1	1	2	2	1	2	2	1	2	1	2	1	1	2	2	2	1	1	1	2	1	2	2	2	2	2	1	2
1	1	1	1	1	1	2	1	1	1	2	1	1	1	2	2	2	1	2	2	2	1	1	2	2	2	2	1	1	2	2	1	1	2	2	1	2	1	2	1	2	1	1	1	2	2	2	2	2	1
1	1	1	2	1	1	2	1	1	1	1	1	1	1	1	1	2	1	1	1	1	1	1	2	1	2	2	2	1	1	2	1	1	1	2	1	1	1	1	2	1	1	2	1	1	1	1	1	1	1
1	1	2	2	2	2	1	1	2	1	1	1	1	2	1	2	1	2	1	1	2	2	2	2	2	2	1	2	2	2	1	1	1	2	2	1	1	1	2	2	1	1	1	1	1	2	2	1	1	2
2	2	2	2	1	2	2	1	1	2	2	1	2	2	2	1	2	2	1	1	1	1	1	1	2	1	2	1	1	1	1	1	2	2	1	1	1	1	2	1	2	1	1	2	1	1	2	1	1	2
1	1	2	1	2	1	2	1	2	1	2	2	2	2	1	2	1	2	2	1	1	2	1	1	1	1	1	2	2	2	2	1	1	1	1	1	1	2	1	2	2	2	2	1	1	2	1	2	2	2
1	2	2	1	2	2	1	1	2	1	1	1	2	1	2	2	2	2	2	2	2	2	2	1	2	1	2	1	2	2	1	2	2	2	1	2	1	2	1	2	2	1	1	1	1	1	1	2	1	1
1	2	2	1	2	1	2	1	2	2	2	1	1	2	2	2	1	2	2	1	1	1	2	1	2	2	1	2	2	1	2	2	1	1	2	2	2	2	2	1	1	2	1	1	1	1	1	1	2	1
1	2	1	1	2	2	1	2	1	2	1	2	2	2	1	1	1	1	2	2	1	2	1	2	1	1	1	1	2	1	1	2	1	1	2	1	1	2	2	2	1	1	2	1	2	2	1	2	1	2
1	2	1	1	2	2	2	1	2	1	2	1	2	1	2	1	2	1	1	2	1	1	2	1	1	1	2	1	2	2	2	1	1	2	2	2	2	1	2	2	2	1	2	2	2	1	1	1	2	1
1	2	2	2	1	1	1	2	1	1	2	1	1	1	2	1	1	2	2	2	2	1	1	2	1	2	1	2	2	1	2	1	1	1	1	2	2	2	2	2	1	2	2	2	1	2	2	2	1	2
1	1	1	1	1	2	1	1	1	1	2	1	1	1	1	1	1	1	2	1	1	1	1	1	1	2	1	1	1	1	1	1	1	2	2	1	2	1	1	1	1	1	2	2	2	2	2	2	1	1
1	2	2	1	1	2	1	2	2	1	2	2	1	1	1	1	1	1	1	2	1	1	1	2	2	2	1	1	1	2	1	2	2	1	1	1	2	2	1	2	2	2	2	1	1	2	2	2	1	1
1	2	1	2	1	1	1	1	2	2	1	2	2	2	1	2	2	2	2	2	2	2	2	1	2	2	2	2	2	2	1	2	2	2	2	2	2	2	1	1	2	1	2	2	2	1	2	2	2	1
1	1	2	2	1	1	2	1	1	1	2	1	2	1	2	2	2	1	1	2	2	2	2	2	2	2	2	2	2	2	2	1	1	2	2	1	2	2	1	1	2	2	1	2	2	2	1	2	2	1
1	1	1	1	2	1	1	1	2	2	2	1	1	1	2	1	1	1	2	1	1	2	2	2	2	1	2	2	2	2	2	2	2	2	2	2	1	2	2	2	2	1	1	2	2	2	2	1	1	1
1	1	1	2	1	2	2	1	2	1	1	2	1	2	1	2	1	1	1	2	2	1	1	1	1	2	2	1	2	1	1	1	2	1	1	2	2	2	2	1	2	1	1	2	1	2	2	1	2	2
1	1	2	2	2	2	1	2	1	2	1	1	1	2	1	2	2	1	1	1	2	2	1	2	2	1	1	2	2	1	2	2	1	2	2	1	2	2	1	2	2	2	1	1	1	1	1	2	2	1
1	1	1	1	2	1	1	2	1	2	1	1	2	1	1	1	1	1	1	1	2	1	2	2	1	1	1	2	2	2	1	1	2	2	1	1	1	1	1	2	1	1	1	1	1	2	1	1	1	1
1	1	1	2	1	2	2	2	2	1	1	1	1	1	1	1	1	2	1	2	2	2	2	2	1	2	1	1	2	2	2	2	1	1	2	1	2	1	2	2	2	2	2	1	2	2	2	2	2	1
1	1	2	2	2	1	2	2	1	2	2	1	1	1	1	1	1	1	1	1	1	2	1	1	1	2	1	1	1	2	1	2	2	1	1	1	1	2	1	2	2	2	2	1	1	1	1	2	1	2
1	2	1	1	1	2	2	1	1	2	1	1	2	2	1	2	2	1	1	1	1	1	2	1	2	1	1	1	1	1	2	1	1	1	1	1	1	1	1	2	2	1	1	1	1	1	1	2	1	1
1	1	1	1	1	1	1	2	1	2	2	1	1	1	1	1	2	2	1	1	2	2	1	1	2	1	1	2	1	1	1	2	2	1	2	1	1	1	1	2	2	1	1	1	1	1	1	1	2	1
1	1	1	2	1	2	2	1	1	2	1	1	1	2	1	1	2	1	1	1	1	2	2	2	1	2	1	2	1	2	2	1	1	1	1	2	1	1	1	2	1	2	2	1	2	2	2	1	2	2
1	2	1	1	1	1	1	1	1	1	1	1	1	2	1	1	1	1	1	1	2	1	1	2	2	1	1	2	1	2	1	1	1	2	1	1	2	1	1	2	1	1	1	1	2	2	1	1	2	1
1	2	2	1	1	2	1	2	2	1	1	2	2	2	1	1	2	2	2	1	1	1	2	2	1	1	1	2	1	1	2	1	2	2	2	1	1	2	2	2	2	2	2	1	2	1	1	2	1	2
1	1	1	1	1	1	2	1	1	1	1	1	2	2	2	1	1	1	1	2	2	1	1	1	2	1	2	1	1	1	2	1	1	1	1	1	1	1	1	2	1	2	1	1	1	2	1	1	1	1
1	1	2	1	2	2	1	1	1	2	1	1	2	2	1	1	1	2	2	1	2	2	2	1	1	2	1	2	2	1	1	2	2	2	2	2	1	1	2	1	1	2	1	1	1	2	2	2	1	2
1	1	2	1	1	2	2	2	1	2	1	1	1	1	2	1	1	1	2	1	2	2	1	1	1	1	1	1	1	2	1	2	2	1	1	1	2	1	1	1	1	1	1	2	2	2	1	1	2	2
1	2	2	2	1	1	1	1	2	1	2	2	1	2	2	1	2	2	1	1	1	2	1	1	1	1	2	2	1	2	1	1	2	2	1	2	1	2	2	1	2	1	2	1	1	1	1	1	1	2
1	2	1	1	2	1	1	1	2	2	2	2	2	1	1	2	1	2	1	2	1	1	1	2	2	1	2	2	2	2	2	1	1	1	2	1	1	1	2	2	2	1	2	1	2	2	2	1	1	1
1	1	2	1	1	2	1	2	1	2	2	1	1	2	2	2	2	2	2	1	2	1	1	1	2	2	1	2	1	1	2	2	2	2	2	2	1	2	1	1	2	1	1	1	2	1	2	2	2	2
1	2	1	2	1	1	2	2	2	2	2	1	2	2	2	2	1	2	2	1	2	2	2	1	2	2	2	2	1	1	2	2	2	2	2	2	2	2	2	2	2	1	2	2	2	2	2	1	2	2
1	1	2	1	2	2	1	2	2	1	1	2	1	2	2	1	2	1	2	1	1	1	1	2	2	1	1	1	1	1	1	2	1	1	2	2	2	1	1	2	1	2	2	1	1	1	1	1	1	1
1	2	1	2	1	2	1	1	1	2	1	1	1	1	2	2	1	1	2	1	2	1	1	1	2	1	1	1	1	1	2	2	1	2	1	1	2	2	2	2	2	2	1	2	2	1	2	1	2	2
1	2	2	2	1	1	2	2	1	1	2	2	2	1	1	1	2	1	1	1	2	1	2	1	1	2	1	2	2	1	1	1	1	2	2	1	1	1	1	2	1	1	1	1	1	2	2	1	2	2
1	1	1	1	2	1	1	2	2	2	1	1	1	1	1	1	1	1	2	2	1	2	2	2	2	1	2	2	1	2	1	2	1	1	1	1	1	2	1	1	1	1	2	1	1	2	1	1	1	1
1	1	1	1	2	2	2	1	2	2	2	2	1	1	2	2	1	2	1	1	1	2	1	2	2	2	2	2	1	2	2	2	1	1	2	1	1	2	2	1	1	2	1	2	1	2	1	2	2	1
1	2	2	2	2	1	2	1	2	1	1	1	2	1	2	1	1	2	2	2	1	2	1	1	1	1	2	2	1	2	2	2	2	1	2	1	2	2	1	1	2	1	2	1	2	1	1	1	1	1
1	1	2	1	1	2	1	2	2	2	2	2	1	1	1	1	1	1	1	2	2	2	2	1	2	1	1	1	1	2	2	1	1	2	1	2	2	2	1	1	1	2	2	2	1	1	2	2	2	2
1	1	1	1	1	2	2	1	2	2	2	2	2	2	1	1	1	1	1	2	2	1	2	2	1	2	1	2	1	1	1	1	1	1	2	2	2	2	2	1	2	1	1	1	2	2	2	1	1	2
1	2	1	1	2	2	2	1	1	2	1	1	2	2	1	1	2	1	2	1	2	2	2	1	2	1	1	1	2	1	1	2	2	2	1	1	1	1	2	1	2	2	2	2	1	1	1	2	2	2
1	2	2	2	2	1	2	2	2	2	2	1	1	1	2	2	2	1	1	2	2	2	1	2	2	2	2	2	1	1	1	1	1	2	2	2	2	1	1	1	1	1	2	1	1	2	2	2	1	1
1	1	2	1	2	2	2	2	2	2	2	2	2	1	2	1	2	2	2	2	1	2	2	2	2	2	2	2	2	2	1	2	2	2	1	2	2	2	2	2	2	2	2	2	2	1	1	2	2	2
1	2	2	2	1	2	1	1	1	1	1	1	2	1	1	2	1	2	1	2	2	2	2	2	2	2	1	1	2	2	1	2	2	2	2	1	2	2	2	1	1	2	1	2	1	2	1	1	1	2
1	1	1	2	1	2	1	2	1	2	1	1	2	1	1	2	1	1	2	1	1	1	1	1	1	1	2	1	1	2	1	1	1	1	1	1	1	1	1	1	1	1	2	1	1	2	2	2	1	1
1	2	2	2	1	2	2	1	1	1	2	2	2	2	2	2	1	2	2	2	2	2	2	1	2	2	2	2	2	1	2	1	2	2	2	2	2	2	2	1	2	1	2	1	1	2	1	1	1	2
1	1	1	1	1	1	2	2	1	1	2	1	2	1	1	1	1	1	1	1	2	1	1	1	1	1	1	1	1	1	2	2	1	1	2	1	1	2	2	1	1	1	1	1	2	2	2	1	1	2
1	1	2	1	1	1	1	1	1	1	1	2	1	1	1	1	1	2	2	1	1	2	1	1	2	1	2	1	2	1	2	2	1	2	2	2	2	2	2	1	1	1	2	1	1	1	1	1	1	2
1	1	1	1	1	2	2	1	1	1	1	1	1	1	1	1	1	1	1	1	1	2	1	1	1	1	1	1	2	1	2	1	1	1	1	2	1	1	1	1	2	2	2	1	1	1	1	1	2	2
1	2	2	2	1	1	2	1	1	2	1	1	2	1	1	1	2	1	1	1	1	1	1	2	1	1	1	1	1	1	1	1	1	1	1	1	1	2	1	1	2	1	1	2	1	1	1	2	2	1
1	2	2	1	2	2	1	2	1	2	2	2	2	1	1	1	2	1	1	1	2	2	2	2	2	2	2	2	1	2	2	1	2	1	1	2	1	2	2	1	2	2	2	2	2	1	2	1	2	1
1	2	1	1	2	1	1	2	1	2	1	1	2	2	1	1	1	1	1	2	2	2	2	2	2	1	2	2	1	2	2	1	1	1	2	1	2	2	2	2	2	2	1	2	1	2	2	2	2	2
1	2	2	2	2	2	2	2	2	1	2	2	2	1	1	2	1	1	2	2	1	2	2	1	1	2	1	2	1	1	2	1	1	2	1	1	2	1	2	1	1	2	2	1	1	1	1	1	1	2
1	1	1	2	2	2	1	1	2	1	1	2	2	2	2	2	2	2	1	1	1	1	2	1	1	2	1	1	2	1	1	1	1	2	2	1	2	2	1	1	2	1	2	1	1	1	1	2	2	1
1	1	2	2	1	1	1	2	1	2	1	2	1	1	1	2	1	1	2	2	1	1	1	1	1	2	2	1	1	1	1	2	1	1	1	1	2	1	1	1	1	2	1	1	1	2	1	2	1	1
1	2	2	1	2	1	2	2	1	2	1	1	2	2	2	1	1	2	2	1	1	1	2	2	2	1	2	1	2	1	1	1	1	1	1	1	1	1	2	2	2	1	1	1	1	1	2	2	1	2
1	1	2	2	1	2	1	1	1	2	2	1	1	1	1	2	1	1	1	1	1	2	2	1	2	1	2	1	1	2	1	2	1	2	1	1	1	1	1	2	1	2	2	2	2	1	1	2	1	1
1	1	1	2	2	2	1	1	2	2	1	1	1	2	1	2	1	2	1	1	2	2	1	1	1	1	2	2	1	2	1	1	2	1	2	1	1	1	2	1	1	2	2	1	1	1	2	2	2	1
1	2	2	2	1	1	1	1	2	1	1	1	1	2	2	2	2	2	1	2	2	2	1	2	1	1	1	2	2	1	1	1	1	1	2	2	2	2	2	2	1	2	2	2	1	2	1	2	1	2
1	2	2	2	2	1	1	1	1	1	1	1	1	2	1	1	1	1	1	1	2	1	2	1	2	1	2	2	2	1	1	1	1	1	1	1	1	2	1	2	1	2	1	1	1	1	2	2	2	1
1	1	1	1	1	1	1	1	2	1	1	1	1	2	1	1	1	1	2	1	1	1	1	2	2	1	1	1	1	1	1	2	1	1	1	1	1	1	1	1	1	2	1	1	1	2	1	2	1	2
1	2	1	2	1	2	1	2	1	1	2	2	1	2	2	1	2	2	2	2	2	2	2	1	1	1	2	1	1	2	1	1	2	1	1	2	1	1	1	1	1	2	1	1	1	2	2	1	1	2
1	2	2	1	1	1	2	1	2	2	2	1	1	1	2	1	1	2	2	2	2	1	2	2	1	1	2	1	1	2	1	1	2	2	2	2	2	2	1	1	2	2	2	1	2	1	2	2	2	2
1	1	1	1	1	1	2	2	2	1	2	1	1	1	1	1	2	1	1	1	1	1	1	1	1	2	2	1	2	1	2	1	2	2	1	2	1	2	2	1	1	2	2	1	1	2	2	1	2	2
1	2	2	1	2	2	1	1	1	1	2	1	2	1	1	1	2	1	1	1	1	1	2	2	2	2	2	2	2	2	2	2	1	2	1	1	2	1	2	2	1	2	1	2	2	2	2	1	1	1
1	1	1	2	1	1	2	1	1	1	2	2	2	2	1	2	1	1	1	1	2	1	2	2	1	1	2	2	2	1	1	1	1	2	1	2	1	1	1	2	2	1	1	1	2	1	1	1	1	1
1	1	1	1	2	2	1	2	2	1	2	1	1	2	1	1	1	1	2	2	1	1	2	2	2	2	2	2	1	1	2	1	2	2	1	1	2	2	1	2	2	2	2	2	2	1	1	2	2	2
1	1	2	2	2	1	1	1	1	1	2	1	1	1	2	2	1	2	1	1	1	1	1	1	1	1	2	1	1	1	1	1	2	1	1	1	1	1	1	1	2	1	2	2	1	1	1	1	1	1
1	1	2	2	2	1	2	2	2	2	2	1	1	1	2	2	2	2	2	2	1	2	2	1	1	1	2	2	1	2	2	1	1	2	2	1	1	2	2	2	1	2	1	1	1	2	1	2	1	1
1	2	2	1	1	1	2	1	2	1	1	2	1	1	1	1	1	1	1	1	1	1	2	2	1	1	2	1	2	2	2	1	1	2	2	2	1	1	1	1	1	2	1	2	1	1	1	1	1	2
1	2	1	2	2	1	2	1	2	1	1	2	1	2	1	1	1	1	2	1	1	1	2	1	2	1	1	1	2	1	1	1	2	2	2	1	1	2	2	2	1	2	1	2	2	2	2	2	1	2
1	2	2	2	2	2	2	2	2	2	2	2	2	2	2	1	1	2	1	2	2	1	1	2	2	2	1	1	2	1	2	2	2	1	2	1	2	1	2	1	2	2	1	2	1	2	2	2	2	2
1	1	2	1	1	2	1	2	1	1	2	1	1	1	1	2	2	1	2	1	1	2	1	1	2	1	1	1	1	2	1	1	1	1	1	1	1	1	1	1	2	2	1	1	1	1	1	1	2	1
1	1	1	2	1	2	1	1	1	1	2	2	1	2	1	2	1	1	1	1	2	2	1	1	1	1	2	1	2	1	1	2	2	2	2	2	2	2	1	1	2	2	1	1	1	1	1	1	2	1
1	1	1	1	2	1	1	1	2	1	2	1	1	1	2	1	1	2	2	1	2	2	2	2	1	2	1	2	2	2	2	2	1	2	2	1	1	2	2	2	1	1	2	2	2	1	2	1	1	1
1	1	2	2	1	2	2	1	2	1	1	2	2	2	2	1	1	2	1	1	1	2	1	2	2	1	1	1	1	2	2	1	2	1	1	2	1	1	2	2	1	1	1	2	2	2	2	1	2	1
1	1	1	1	2	1	1	1	1	1	2	2	2	1	1	1	1	2	2	1	2	2	1	2	1	1	1	1	2	1	1	1	2	1	1	2	2	2	1	1	1	2	1	1	1	1	1	1	2	2
1	2	2	1	2	1	2	1	2	2	2	1	2	1	1	2	1	2	1	1	2	2	1	1	1	1	1	2	1	1	1	1	1	2	1	1	2	1	1	2	2	2	2	2	1	1	1	1	2	1
1	1	2	2	2	1	1	2	1	1	2	2	2	2	1	2	2	2	2	2	2	2	2	1	2	2	2	2	2	2	1	1	2	1	2	2	2	1	2	2	1	2	2	2	2	1	2	2	2	2
1	2	2	2	1	1	1	2	1	2	2	2	2	2	2	1	1	1	1	1	2	1	1	1	2	2	1	1	1	2	1	2	1	2	2	2	1	1	1	2	1	1	2	1	2	1	1	2	2	2
1	1	1	1	1	2	2	1	2	1	1	1	1	1	2	2	2	1	1	2	2	1	2	1	1	1	1	2	1	2	1	1	2	1	1	1	2	2	1	2	2	2	1	2	2	2	2	2	1	1
1	1	2	2	2	2	2	1	2	2	1	1	1	2	2	2	2	2	2	1	1	1	2	2	1	2	2	1	2	2	2	2	2	2	1	1	2	1	2	2	2	2	2	2	2	1	2	2	2	2
1	1	1	2	1	2	1	1	1	2	1	1	1	1	2	2	1	1	1	2	1	1	1	1	2	2	2	1	1	2	1	2	2	1	2	1	1	2	1	1	1	2	2	2	2	1	2	1	1	1
1	1	2	1	2	2	1	1	1	1	2	2	1	1	2	2	2	1	2	2	2	1	2	2	2	2	1	2	2	2	1	2	1	1	1	2	2	1	2	1	1	2	1	1	2	1	2	2	2	1
1	2	2	2	2	1	2	1	1	2	2	1	1	1	2	2	1	2	1	2	1	1	1	2	1	1	2	2	2	1	1	1	2	2	2	2	2	2	1	2	1	2	2	1	2	2	1	1	2	2
1	2	1	2	2	1	2	2	2	2	1	2	1	1	2	1	2	1	2	2	1	1	1	2	2	1	2	1	2	1	2	1	1	2	2	1	1	2	2	2	2	1	2	2	2	1	1	2	2	1
1	2	1	2	1	1	2	2	1	1	2	2	1	2	1	2	1	1	1	1	1	1	2	2	1	1	2	1	2	2	2	2	2	1	1	2	1	1	1	2	2	1	1	2	2	1	2	1	1	1
1	2	1	1	1	1	2	2	1	1	1	1	1	2	1	2	2	1	2	1	2	2	2	2	1	2	2	2	1	2	2	2	2	2	2	1	2	1	2	2	2	1	2	2	2	2	2	1	2	2
1	1	2	2	2	2	2	2	2	1	2	2	1	2	1	1	1	2	1	1	2	2	1	2	2	1	2	1	1	2	1	2	2	2	1	1	1	1	2	1	1	1	2	1	2	2	1	1	1	2
1	1	1	1	1	2	1	1	2	1	1	1	2	2	2	2	2	2	1	1	1	2	2	1	1	2	2	2	2	1	1	1	2	1	1	1	1	1	1	1	2	1	1	2	1	1	1	1	2	1
1	2	1	1	1	1	2	1	2	2	1	1	2	1	2	1	1	1	2	2	2	2	1	2	2	1	1	1	2	1	2	1	1	1	1	1	2	2	2	2	1	2	2	2	1	2	1	2	1	2
1	2	2	1	2	1	1	1	2	1	1	2	2	1	1	2	1	1	2	2	1	2	2	2	1	1	2	1	2	2	2	2	1	1	2	1	1	2	2	2	2	1	2	1	1	2	2	2	1	1
1	1	1	1	1	1	2	1	2	1	2	1	2	1	1	1	2	1	2	1	1	2	2	1	1	1	1	2	1	1	2	1	2	1	2	1	1	2	2	2	1	2	2	1	2	1	2	2	1	2
1	2	2	1	2	2	1	1	2	1	2	1	2	2	1	2	2	1	2	1	2	2	2	2	1	1	1	2	1	2	2	1	1	1	2	2	2	2	2	2	2	1	2	2	2	2	1	1	2	2
1	1	1	1	1	1	1	1	1	1	1	1	1	1	1	1	1	2	1	1	1	2	1	1	1	1	1	1	1	1	1	1	1	1	1	1	1	1	1	1	2	2	1	1	1	1	2	2	1	1
1	2	1	2	2	1	2	2	1	2	2	2	2	2	1	1	1	2	2	1	1	1	1	2	2	2	2	2	1	2	1	1	1	2	1	2	1	1	2	1	2	2	1	2	1	1	1	1	1	2
1	2	1	2	2	2	1	1	1	1	1	1	1	2	2	1	2	1	1	1	2	2	1	1	1	2	2	1	2	1	1	2	2	1	2	1	1	2	1	2	1	1	2	2	1	2	2	1	2	1
1	2	2	2	2	2	1	2	2	2	2	1	2	2	2	2	2	2	2	2	2	2	1	2	1	2	1	1	2	2	2	2	2	1	2	1	2	2	2	2	2	2	2	1	1	2	2	2	2	2
1	2	1	1	1	1	2	2	2	2	2	2	2	2	1	1	2	2	1	2	2	1	1	1	2	1	2	1	1	2	2	1	1	2	2	1	1	2	1	1	1	2	2	1	2	1	2	2	1	1
1	2	2	1	1	1	1	2	2	1	1	2	2	1	1	1	1	1	1	1	2	2	1	1	1	2	2	1	1	1	1	1	1	2	1	2	2	1	1	2	2	2	2	1	1	2	1	2	2	1
1	2	1	1	1	1	1	2	2	2	2	1	2	2	2	1	1	1	2	1	2	1	1	2	1	1	2	2	2	1	1	2	1	2	1	1	2	2	1	2	2	2	1	1	1	2	1	2	2	2
1	1	1	2	2	1	1	2	2	1	1	2	1	1	2	2	1	1	2	2	2	1	2	2	2	1	2	2	1	1	2	2	1	2	1	2	2	1	1	2	2	2	2	2	1	2	1	1	2	1
1	2	1	2	2	1	2	2	2	1	2	1	1	2	2	2	2	1	2	2	1	1	1	2	1	2	2	1	1	1	1	1	1	2	2	2	2	1	1	1	1	1	2	2	1	2	2	2	1	1
1	1	2	1	2	1	1	1	2	1	2	2	1	1	1	2	2	2	2	1	1	2	2	1	2	1	2	1	1	1	2	2	1	1	1	2	2	1	1	1	2	1	2	1	1	2	1	1	1	1
1	1	2	1	1	1	2	1	2	1	1	2	1	2	1	1	2	2	2	1	1	2	1	1	1	2	1	2	2	2	2	1	2	1	1	1	1	2	1	2	1	2	1	1	2	2	2	2	1	1
1	2	1	1	1	1	1	2	2	2	1	2	2	1	2	2	1	1	1	2	2	2	2	2	1	1	2	2	1	1	2	1	2	1	1	2	2	1	2	1	2	1	1	1	1	1	2	1	2	1
1	2	1	2	2	1	1	2	2	2	2	2	2	2	1	2	1	2	2	1	2	2	2	1	1	2	1	1	2	2	1	2	1	2	2	1	2	2	1	2	2	1	1	1	2	2	1	1	2	2
1	2	2	2	1	1	2	2	2	2	2	1	2	1	1	1	1	2	1	2	2	2	2	2	2	1	1	1	1	2	2	1	2	1	2	2	1	2	1	2	2	2	2	1	2	2	1	1	1	1
1	2	2	1	1	1	1	2	1	2	2	1	1	1	2	1	2	2	2	2	1	1	1	1	2	2	2	2	1	1	1	2	1	2	2	1	2	1	2	1	1	2	1	2	2	2	1	2	1	1
1	1	2	1	1	1	1	2	2	2	1	1	2	2	2	2	2	2	2	1	2	2	2	1	2	1	2	2	1	2	2	2	2	1	2	2	1	2	2	2	2	2	2	2	2	1	2	2	2	2
1	1	2	2	2	2	2	2	2	1	2	1	2	2	1	1	2	1	2	2	2	1	2	2	2	1	2	2	1	1	2	2	1	2	1	1	1	1	1	2	1	1	1	2	2	2	1	1	1	1
1	2	1	2	2	2	2	2	1	1	1	1	1	1	2	1	1	2	2	1	1	1	2	2	1	1	2	2	2	1	1	1	1	2	1	1	2	2	2	1	2	1	2	1	2	1	1	1	1	2
1	2	1	2	2	2	1	2	1	1	2	2	1	2	2	2	1	1	1	2	2	2	1	2	2	2	1	1	2	2	2	2	1	2	2	1	2	2	2	2	2	2	2	2	1	2	2	2	2	2
1	2	1	1	2	1	1	2	1	2	1	1	1	1	2	2	2	1	2	1	2	1	1	1	2	2	1	1	2	2	2	2	1	2	1	2	2	1	1	2	2	1	1	1	1	1	1	1	2	2
1	2	2	2	2	2	2	1	1	1	1	1	2	2	1	1	2	1	2	1	2	1	1	1	2	1	2	2	2	1	1	1	2	2	1	2	2	2	1	1	1	2	2	2	2	1	2	2	1	1
1	2	1	1	1	1	1	2	2	1	2	1	2	1	2	2	2	2	2	2	2	2	1	2	1	2	1	2	1	1	1	1	1	2	2	2	2	2	2	2	1	2	1	1	2	1	1	1	1	1
1	1	1	1	1	1	1	1	1	1	2	2	2	1	2	1	2	2	2	1	1	2	2	1	2	1	2	2	2	2	1	1	1	1	2	1	1	1	1	1	1	2	1	2	2	2	2	2	1	2
1	1	2	2	1	2	1	1	1	1	1	1	2	2	1	1	2	2	1	1	2	1	1	1	2	1	2	2	2	2	2	2	2	2	1	2	1	2	1	1	1	2	2	2	2	1	2	1	1	1
1	1	2	1	2	1	1	2	1	2	1	1	2	2	1	2	1	2	1	1	2	1	1	1	2	2	2	2	1	1	1	2	1	2	2	1	1	2	1	2	1	1	1	1	1	1	1	2	1	2
1	2	2	1	2	1	2	2	1	1	2	2	2	2	2	2	1	2	2	2	2	1	1	1	1	1	2	1	2	2	2	2	2	1	1	1	1	2	1	2	1	1	1	2	2	1	1	1	1	1
1	1	2	2	1	1	1	1	2	2	2	2	2	2	2	2	1	1	1	1	2	2	2	2	2	1	1	2	1	1	1	2	1	1	2	1	1	2	1	1	2	1	1	2	2	2	1	1	2	2
1	2	2	2	2	1	2	2	2	2	1	2	2	1	1	1	2	2	2	1	2	2	1	2	2	2	2	1	2	2	1	2	1	1	2	2	2	1	2	2	2	1	1	2	2	1	2	2	1	1
1	1	1	2	1	2	2	2	1	1	1	2	2	2	1	2	2	1	2	2	2	1	2	1	1	1	2	1	1	2	1	2	1	1	1	1	2	1	1	1	1	2	2	2	1	2	2	2	1	1
1	1	1	1	2	2	2	1	1	2	1	1	1	2	2	2	2	2	1	2	2	2	2	2	1	2	2	2	1	2	1	1	1	2	2	2	1	1	2	2	1	2	2	1	2	2	1	2	2	2
1	1	1	1	1	1	1	1	1	1	1	1	1	1	1	2	2	1	1	2	1	1	1	1	1	1	1	2	1	1	2	2	1	1	1	1	1	1	1	1	1	2	2	2	1	1	1	1	2	1
1	1	1	2	1	1	2	1	1	2	1	1	2	1	2	1	1	1	2	1	2	2	1	2	2	2	1	1	1	1	1	1	1	2	2	2	1	2	1	1	1	2	2	2	2	1	2	1	2	1
1	2	2	1	2	1	2	2	1	2	2	2	1	2	2	2	1	1	2	1	1	2	2	1	1	2	1	1	1	1	2	2	2	2	2	1	2	2	1	2	1	1	1	2	2	1	1	1	1	1
1	2	1	2	2	2	1	1	1	2	2	1	2	2	1	2	1	1	1	2	1	1	1	1	1	2	2	1	2	1	1	2	1	2	2	1	2	1	2	2	2	1	2	1	2	2	1	1	2	1
1	1	1	1	2	2	1	2	1	2	1	1	2	2	1	1	2	2	2	2	2	1	2	2	1	2	1	2	1	1	2	2	2	2	1	2	2	1	2	1	2	2	1	1	1	2	1	2	1	2
1	1	1	2	1	1	1	1	1	2	2	2	2	2	2	2	2	1	1	1	2	2	1	2	2	1	2	1	1	1	1	1	2	1	2	2	2	1	2	2	2	2	1	2	2	2	2	1	2	2
1	2	1	1	1	1	1	1	1	2	1	1	1	1	2	2	2	1	2	1	1	1	1	1	1	1	2	1	1	1	1	2	1	2	1	1	1	1	2	2	2	2	1	1	1	2	1	2	2	1
1	2	1	2	2	2	2	2	2	1	2	1	2	1	1	1	2	2	1	1	2	1	2	2	1	2	2	1	2	2	2	2	1	1	2	1	1	2	1	1	1	1	1	2	2	1	1	1	2	2
1	2	1	1	1	1	2	1	2	2	2	1	1	1	2	2	2	2	1	1	1	2	2	1	2	1	1	1	2	2	2	2	2	2	2	1	2	1	2	2	1	1	1	2	2	1	1	2	1	1
1	2	2	2	2	2	2	2	2	2	2	2	2	2	2	1	2	2	2	1	1	2	1	1	2	2	1	2	1	2	1	2	1	1	2	2	2	2	2	2	2	2	1	2	2	2	2	2	1	2
1	2	1	1	1	1	1	2	1	1	1	1	2	1	1	1	2	1	1	1	2	1	1	2	2	1	1	1	2	1	1	1	2	1	2	2	1	2	2	1	1	1	2	2	1	1	1	1	1	2
1	1	1	2	1	2	2	1	1	2	2	2	1	1	2	1	2	2	1	1	2	2	2	1	1	1	2	1	2	1	1	2	1	1	2	2	2	1	1	2	2	2	1	1	2	1	2	2	1	1
1	1	1	2	2	1	1	1	2	2	2	2	2	1	2	1	2	2	2	2	2	1	1	1	2	1	2	1	1	1	1	1	2	1	1	1	1	1	2	1	1	2	1	2	2	1	2	1	1	1
[truncated: 50 more columns]
