# Supplementary material for: Optimal clustering under uncertainty
Source: PLoS One. 2018 Oct 2;13(10):e0204627. doi: 10.1371/journal.pone.0204627 (PMC6168142; doi:10.1371/journal.pone.0204627)
Supplement: S1 File — This file contains the number of mismatches (integer count of errors) between the correct label and label output by each algorithm (mismatch error is minimized over all sets of labels that induce the same partitions) in each iteration, and the run time for each algorithm in each iteration, which are used to generate Fig 2 and Table 1. (ZIP) [file pone.0204627.s001.zip › S1 Minimal Data Set for Gaussian Example/results_100_R/R_100_1000/time_EM-I.txt]

213.019132614136
197.808027267456
171.894073486328
187.501907348633
203.115224838257
184.956073760986
209.13290977478
206.293106079102
204.150199890137
225.687980651855
190.632820129395
180.682182312012
201.131820678711
175.124883651733
205.14702796936
178.625822067261
194.125890731812
185.131072998047
203.6452293396
175.122022628784
179.126024246216
175.123929977417
205.13391494751
193.63808631897
179.121971130371
193.130970001221
212.651014328003
193.135976791382
173.244953155518
186.634063720703
184.631109237671
202.130079269409
209.649085998535
200.141906738281
190.171003341675
223.67000579834
182.623863220215
180.115938186646
180.126905441284
214.656829833984
176.64098739624
180.131912231445
224.200010299683
177.125930786133
171.609878540039
182.630062103271
173.623085021973
179.626941680908
174.124002456665
186.63215637207
217.654943466187
174.173831939697
229.162931442261
198.390960693359
181.619882583618
209.142923355103
198.142051696777
177.626848220825
191.627979278564
185.626983642578
183.128833770752
227.150917053223
176.219940185547
173.110961914062
193.634986877441
203.15408706665
187.142133712769
179.625988006592
172.122001647949
295.207977294922
180.639982223511
182.630062103271
179.12220954895
180.137872695923
186.631917953491
193.136215209961
181.628942489624
172.622919082642
176.123857498169
182.2669506073
176.62501335144
186.131000518799
177.670955657959
178.627014160156
174.123048782349
179.714918136597
189.646005630493
197.67689704895
206.645965576172
187.116146087646
181.123971939087
216.152906417847
195.603132247925
177.134037017822
182.130098342896
173.123121261597
172.621965408325
189.134120941162
181.128978729248
174.607038497925
170.12095451355
190.13500213623
191.645860671997
184.635162353516
181.128025054932
174.124002456665
177.119970321655
197.139024734497
205.747842788696
175.362825393677
178.125858306885
175.623893737793
174.623012542725
183.13193321228
183.641910552979
181.622982025146
171.875
216.653108596802
175.124883651733
194.664001464844
176.125049591064
170.622110366821
208.055973052979
190.634965896606
198.145866394043
195.165872573853
181.628942489624
176.125049591064
182.62791633606
248.676061630249
227.161884307861
186.131000518799
192.151069641113
182.116031646729
291.695117950439
200.642108917236
198.629140853882
198.140144348145
266.189098358154
200.124979019165
190.63401222229
178.627967834473
180.622100830078
181.127071380615
199.141025543213
179.638147354126
186.131954193115
226.161003112793
174.623966217041
196.127891540527
182.12890625
189.133882522583
180.116891860962
176.625967025757
195.127964019775
172.122001647949
173.122882843018
230.171918869019
187.63279914856
172.623157501221
173.622131347656
174.11208152771
183.629035949707
187.132120132446
202.661037445068
180.12809753418
176.614046096802
186.137199401855
232.159852981567
195.138931274414
189.604043960571
189.632892608643
205.64603805542
199.14698600769
188.108205795288
184.631109237671
180.12809753418
208.644151687622
195.138931274414
217.688083648682
184.683084487915
199.140071868896
187.136888504028
185.135126113892
179.128885269165
199.129104614258
202.142953872681
265.688896179199
229.161024093628
214.150905609131
200.146913528442
181.630849838257
229.66194152832
203.139066696167
203.644037246704
170.114040374756
250.176906585693
190.13500213623
195.626974105835
205.64603805542
187.633991241455
181.627988815308
192.636013031006
219.202995300293
182.669878005981
176.62501335144
174.611806869507
191.136121749878
184.146881103516
190.124034881592
171.621084213257
183.631181716919
180.964946746826
231.208086013794
196.598052978516
213.634967803955
180.12809753418
179.204940795898
171.236991882324
191.398859024048
171.875
177.125930786133
196.644067764282
213.6390209198
196.191072463989
194.931983947754
167.619943618774
218.750953674316
187.523126602173
203.133106231689
187.5
171.875
176.273822784424
208.774089813232
201.241016387939
170.476198196411
165.60697555542
197.479009628296
171.875953674316
188.155174255371
203.130006790161
185.617923736572
176.637172698975
171.871900558472
171.885967254639
187.520027160645
187.485933303833
200.479984283447
171.501159667969
203.130960464478
199.743032455444
186.481952667236
192.152976989746
223.519802093506
171.894073486328
187.506914138794
184.602022171021
171.877145767212
232.011079788208
168.848991394043
184.309005737305
180.418014526367
202.214002609253
198.849201202393
188.931941986084
387.372970581055
179.56805229187
200.325012207031
215.725898742676
187.506914138794
171.868801116943
164.14999961853
171.875
187.502861022949
172.989130020142
159.389019012451
170.857906341553
265.634059906006
175.601005554199
189.169883728027
203.274965286255
180.296897888184
187.510013580322
171.859979629517
170.378923416138
156.148910522461
184.643030166626
191.646099090576
180.627822875977
171.121120452881
170.133113861084
204.646110534668
189.63885307312
196.685075759888
177.136898040771
173.130035400391
197.134971618652
193.635940551758
232.174873352051
180.62686920166
179.126024246216
197.140216827393
174.623966217041
199.388027191162
187.134027481079
275.683879852295
174.125194549561
184.631109237671
201.628923416138
220.168828964233
172.12700843811
173.121929168701
176.612854003906
171.621084213257
206.157922744751
189.121961593628
203.181982040405
274.194002151489
175.625085830688
179.115056991577
175.625085830688
170.12095451355
181.644916534424
174.118995666504
170.131206512451
206.171989440918
183.641910552979
188.633918762207
184.620141983032
189.634084701538
182.624816894531
212.150096893311
179.127931594849
179.637908935547
193.135976791382
176.121950149536
174.636125564575
191.644906997681
216.658115386963
170.620918273926
178.62606048584
181.629180908203
180.12809753418
194.149971008301
179.116010665894
176.623821258545
181.139945983887
171.137094497681
180.638074874878
185.617923736572
195.136070251465
184.128999710083
180.138111114502
182.738065719604
187.136888504028
193.195104598999
176.643133163452
188.133001327515
178.126096725464
189.136028289795
189.143896102905
179.158926010132
182.127952575684
173.621892929077
175.625085830688
192.135810852051
173.624038696289
192.636013031006
180.633068084717
171.621084213257
171.120882034302
183.125972747803
187.642812728882
186.676979064941
181.638956069946
172.63388633728
214.650869369507
174.134016036987
230.674028396606
186.633825302124
178.05290222168
206.645011901855
184.129953384399
177.1240234375
198.139905929565
208.642959594727
251.178979873657
186.631917953491
172.110795974731
180.628061294556
194.137811660767
207.144021987915
206.146955490112
178.616046905518
183.140993118286
186.131000518799
176.125049591064
261.185884475708
179.626941680908
197.638988494873
202.14319229126
183.629989624023
393.290996551514
185.631036758423
191.126108169556
182.129144668579
167.618989944458
176.120042800903
199.636936187744
210.426092147827
230.151891708374
187.138080596924
225.657939910889
183.130025863647
177.627086639404
173.121929168701
205.144166946411
199.651956558228
183.63094329834
184.138059616089
175.112962722778
185.189962387085
206.640958786011
171.120882034302
205.188035964966
178.125858306885
205.145120620728
173.121929168701
183.129787445068
183.130025863647
212.645053863525
169.118881225586
188.632965087891
220.155954360962
177.626848220825
201.631784439087
196.138143539429
218.154907226562
233.905792236328
185.631990432739
181.629180908203
179.127216339111
182.623863220215
181.128025054932
171.621084213257
283.252000808716
192.439079284668
174.61895942688
178.627014160156
213.147163391113
169.140100479126
185.126781463623
203.143835067749
172.111988067627
175.127983093262
170.621156692505
180.127859115601
183.129072189331
201.740026473999
246.183156967163
202.143907546997
191.130876541138
233.16502571106
180.62686920166
174.623966217041
212.651014328003
191.634893417358
178.621053695679
183.130979537964
195.141792297363
189.132213592529
164.620876312256
173.122882843018
177.1559715271
185.17804145813
178.130149841309
256.670951843262
227.161169052124
186.131954193115
196.130037307739
182.12890625
208.152055740356
192.625999450684
171.138048171997
168.651819229126
171.123027801514
188.628911972046
171.632051467896
193.132162094116
184.643030166626
190.635919570923
198.139905929565
177.623987197876
172.610998153687
205.643892288208
196.638822555542
242.671966552734
173.123121261597
208.150148391724
214.65277671814
193.670034408569
257.181882858276
180.127143859863
176.12886428833
192.137002944946
177.184104919434
172.620058059692
177.125930786133
178.142070770264
206.151008605957
179.128170013428
196.639060974121
187.201976776123
220.157146453857
182.12890625
173.124074935913
181.118011474609
201.136827468872
176.626205444336
171.121120452881
172.122955322266
174.124002456665
196.13790512085
182.128190994263
173.622846603394
176.124095916748
178.126096725464
195.137977600098
177.620887756348
208.652973175049
170.621156692505
168.118953704834
193.379878997803
170.620918273926
195.143938064575
170.162916183472
227.653980255127
179.626941680908
190.13500213623
191.645860671997
184.629917144775
170.12095451355
197.180986404419
201.65491104126
174.139976501465
189.632177352905
190.13500213623
211.648941040039
175.117969512939
232.667922973633
179.110050201416
189.132928848267
168.622016906738
186.131954193115
193.636894226074
207.647085189819
202.13794708252
173.123121261597
175.623893737793
186.145067214966
177.625179290771
191.136121749878
194.626092910767
198.141098022461
196.138858795166
190.124034881592
231.153011322021
187.632083892822
195.194005966187
170.64094543457
208.648920059204
218.6439037323
279.682159423828
235.706090927124
176.167964935303
182.629108428955
172.624111175537
191.636085510254
177.624940872192
174.623966217041
182.641983032227
170.120000839233
215.193033218384
179.644823074341
187.128067016602
199.658155441284
186.631917953491
185.631036758423
189.691781997681
183.679103851318
169.620990753174
230.707883834839
183.130979537964
190.647125244141
174.612045288086
241.207122802734
206.646919250488
197.638988494873
201.643943786621
166.11909866333
168.118953704834
180.122852325439
168.129920959473
177.124977111816
175.626039505005
173.622846603394
219.65503692627
185.6369972229
176.125049591064
180.629014968872
216.152906417847
177.159070968628
177.129983901978
178.114891052246
174.623966217041
203.656911849976
224.658966064453
180.627107620239
174.628019332886
184.129953384399
284.701108932495
190.13500213623
181.627988815308
187.644958496094
175.624132156372
172.62601852417
201.63106918335
188.633918762207
180.668115615845
179.626941680908
182.629108428955
196.650981903076
204.155921936035
174.134969711304
189.640998840332
178.62606048584
171.608924865723
224.740982055664
173.118114471436
186.628103256226
191.619873046875
175.611972808838
197.643995285034
180.12809753418
183.629989624023
169.620990753174
188.133001327515
221.656084060669
176.124095916748
188.127994537354
194.638013839722
175.124168395996
246.027946472168
185.131072998047
173.624038696289
180.126905441284
194.649219512939
290.218114852905
173.627853393555
195.194959640503
188.122034072876
206.646203994751
190.634965896606
171.622037887573
221.195936203003
195.137977600098
207.648038864136
176.637172698975
183.128833770752
187.144994735718
174.61109161377
183.63094329834
170.12095451355
178.62606048584
171.626091003418
183.629989624023
193.136930465698
170.115947723389
184.632062911987
198.141098022461
192.636013031006
174.113035202026
186.138153076172
181.128978729248
174.12281036377
208.647012710571
175.112962722778
180.126905441284
168.665885925293
183.628082275391
183.629035949707
188.186168670654
185.131788253784
206.645965576172
177.626132965088
177.479982376099
177.124977111816
177.125930786133
183.634996414185
189.132928848267
180.631875991821
174.743890762329
195.638179779053
162.818193435669
170.115947723389
174.62682723999
200.141906738281
198.640108108521
181.227922439575
183.63094329834
176.123857498169
189.621925354004
172.122001647949
184.628009796143
210.658073425293
191.135883331299
180.127143859863
178.11393737793
181.117057800293
178.131103515625
225.658893585205
175.640106201172
173.618078231812
188.133001327515
182.630062103271
209.142923355103
179.620027542114
183.130025863647
173.622131347656
233.665943145752
182.615995407104
183.634042739868
199.153900146484
179.626941680908
177.625894546509
206.645965576172
179.127931594849
181.128025054932
225.651979446411
195.639133453369
172.61791229248
189.629077911377
178.121089935303
206.647872924805
181.617975234985
189.634084701538
205.650806427002
189.146041870117
182.640075683594
188.63320350647
226.659059524536
185.679197311401
191.136121749878
201.642990112305
222.157955169678
188.169002532959
179.637908935547
180.62686920166
207.14807510376
187.633037567139
186.628103256226
183.630228042603
174.623012542725
194.638013839722
184.631109237671
186.643123626709
257.683038711548
174.62420463562
186.172962188721
177.203178405762
178.62606048584
200.631856918335
200.643062591553
170.120000839233
216.154098510742
173.61307144165
172.122001647949
185.202836990356
173.122882843018
180.63497543335
183.629989624023
185.131072998047
199.155807495117
194.14210319519
177.125930786133
169.118881225586
189.635038375854
259.239912033081
189.134120941162
179.625988006592
175.63009262085
180.639028549194
184.126138687134
183.670043945312
192.134141921997
179.626941680908
208.148002624512
208.647966384888
175.124168395996
178.626775741577
167.107105255127
203.683137893677
174.29518699646
200.347900390625
178.631067276001
190.645933151245
172.122001647949
179.126024246216
205.146074295044
174.623966217041
194.149017333984
182.628870010376
181.650161743164
226.188898086548
185.132026672363
184.689044952393
192.178964614868
216.652870178223
192.647933959961
212.151050567627
199.643135070801
169.119834899902
183.63094329834
190.13500213623
192.147016525269
170.173168182373
175.120115280151
189.64695930481
169.120073318481
212.68892288208
169.620037078857
204.133033752441
173.631906509399
187.136888504028
184.631109237671
171.622037887573
189.629793167114
182.131052017212
189.645051956177
210.149049758911
185.631990432739
171.621084213257
237.011909484863
204.139947891235
268.690824508667
180.126905441284
176.135063171387
182.64102935791
171.621084213257
191.135883331299
187.6220703125
196.138858795166
198.141098022461
194.636821746826
180.614948272705
173.635959625244
176.124095916748
201.63106918335
179.626941680908
175.122976303101
207.146167755127
178.616046905518
201.643943786621
171.124935150146
185.631036758423
174.123048782349
183.12406539917
183.641195297241
169.609069824219
177.1240234375
186.758995056152
173.120975494385
224.66778755188
179.123878479004
204.357147216797
187.127113342285
185.626983642578
204.655885696411
179.624080657959
196.638822555542
271.18706703186
189.256906509399
186.62691116333
178.125858306885
171.672105789185
195.137977600098
175.112962722778
174.612045288086
176.630020141602
184.631109237671
182.12890625
225.771188735962
181.128025054932
182.640075683594
178.122043609619
184.130907058716
175.618886947632
180.628061294556
194.137096405029
176.624059677124
179.614782333374
457.828998565674
196.144104003906
199.282884597778
172.623157501221
168.619155883789
189.630031585693
180.628061294556
173.122882843018
181.615829467773
254.679918289185
183.118104934692
186.148166656494
218.557119369507
176.124095916748
202.144145965576
190.134048461914
184.630155563354
169.319868087769
190.123081207275
203.138828277588
171.115875244141
210.648775100708
181.110858917236
179.62908744812
182.713985443115
184.932947158813
204.14400100708
195.137977600098
191.636085510254
184.145927429199
183.129072189331
179.245948791504
211.648941040039
212.650060653687
198.179006576538
198.179960250854
185.132026672363
177.125930786133
198.652029037476
198.652982711792
176.635980606079
173.623085021973
198.65608215332
214.652061462402
172.121047973633
204.149007797241
216.652870178223
188.632965087891
185.631036758423
208.083868026733
250.680923461914
192.620992660522
175.127029418945
172.125816345215
216.653823852539
180.139064788818
196.671009063721
179.126977920532
182.616949081421
177.623987197876
180.627822875977
248.219966888428
231.663942337036
170.620918273926
172.116994857788
184.631109237671
171.633005142212
196.639776229858
227.666854858398
209.665060043335
185.132026672363
192.138195037842
276.196002960205
205.64603805542
181.13899230957
180.627822875977
167.618989944458
180.115938186646
189.133882522583
192.142963409424
180.623054504395
231.65488243103
194.191932678223
172.109842300415
180.628061294556
195.639133453369
174.623966217041
189.129114151001
226.149082183838
195.63889503479
200.642108917236
365.273952484131
252.695083618164
179.121971130371
187.633037567139
205.64603805542
206.763029098511
179.394960403442
200.141191482544
