# Supplementary material for: Optimal clustering under uncertainty
Source: PLoS One. 2018 Oct 2;13(10):e0204627. doi: 10.1371/journal.pone.0204627 (PMC6168142; doi:10.1371/journal.pone.0204627)
Supplement: S1 File — This file contains the number of mismatches (integer count of errors) between the correct label and label output by each algorithm (mismatch error is minimized over all sets of labels that induce the same partitions) in each iteration, and the run time for each algorithm in each iteration, which are used to generate Fig 2 and Table 1. (ZIP) [file pone.0204627.s001.zip › S1 Minimal Data Set for Gaussian Example/results_100_R/R_100_1000/time_EM.txt]

208.290815353394
147.938013076782
156.590938568115
172.106981277466
214.280843734741
202.740907669067
201.66015625
201.689958572388
208.656787872314
179.139137268066
166.118144989014
157.624006271362
172.1351146698
191.646099090576
169.631958007812
181.123971939087
150.105953216553
183.624982833862
175.135850906372
160.663843154907
160.115003585815
157.140016555786
185.626983642578
156.141042709351
188.649892807007
153.113842010498
189.646005630493
186.622142791748
168.619871139526
169.620037078857
172.122955322266
170.133113861084
165.118217468262
183.130025863647
165.629148483276
238.51203918457
161.113977432251
167.165994644165
178.138971328735
172.153949737549
157.110929489136
159.66010093689
195.716857910156
163.615942001343
152.136087417603
188.143968582153
162.127017974854
171.133995056152
163.110971450806
182.140827178955
179.639101028442
170.638084411621
200.15287399292
169.648885726929
182.631015777588
195.655107498169
175.199031829834
162.115097045898
190.652132034302
162.642002105713
179.622173309326
189.146995544434
158.125162124634
162.114858627319
155.112028121948
203.171014785767
190.635919570923
172.124862670898
154.103994369507
205.646991729736
165.142059326172
163.193941116333
161.633014678955
156.6002368927
171.658992767334
189.134836196899
164.628028869629
151.1070728302
156.134128570557
159.818887710571
173.622846603394
195.650100708008
158.612966537476
155.663967132568
153.120040893555
184.624910354614
171.120882034302
171.106100082397
170.121192932129
173.638820648193
165.153026580811
175.143957138062
172.846078872681
156.618118286133
190.635919570923
152.654886245728
171.157836914062
172.648906707764
166.613101959229
154.128074645996
177.670955657959
174.623012542725
171.123027801514
160.125970840454
160.613059997559
191.168785095215
167.135953903198
158.150196075439
194.653034210205
169.607162475586
157.624959945679
192.299127578735
154.649972915649
164.11304473877
159.611940383911
163.634061813354
160.459995269775
176.646947860718
162.67204284668
205.157995223999
178.125143051147
167.117834091187
170.135021209717
164.654016494751
206.156969070435
166.620969772339
160.125017166138
161.125898361206
181.159973144531
223.659038543701
179.139137268066
165.619134902954
166.601896286011
166.629076004028
196.139812469482
170.620918273926
156.647920608521
161.585807800293
218.166828155518
191.135168075562
154.123067855835
159.124135971069
157.629013061523
162.616014480591
162.616968154907
176.646947860718
171.171903610229
191.622972488403
162.113904953003
172.1351146698
162.614107131958
164.117097854614
162.446022033691
165.104150772095
157.278060913086
155.622005462646
169.619083404541
190.634965896606
181.139945983887
153.108835220337
186.632871627808
179.626941680908
169.619798660278
176.625967025757
189.674139022827
159.122943878174
183.642864227295
163.192987442017
183.130025863647
168.613910675049
162.970066070557
170.675992965698
170.139074325562
153.001070022583
164.721965789795
175.130128860474
185.503959655762
158.128976821899
158.604145050049
209.163904190063
174.620866775513
162.683010101318
187.685012817383
172.64986038208
158.612012863159
192.647933959961
159.136056900024
190.136194229126
172.635078430176
221.657991409302
160.125970840454
163.615226745605
181.654930114746
164.61706161499
168.61891746521
159.619092941284
216.665983200073
164.128065109253
167.650938034058
200.679063796997
191.68496131897
167.632102966309
171.622037887573
168.630123138428
160.113096237183
174.666881561279
157.625198364258
150.105953216553
185.699939727783
159.10792350769
180.627822875977
191.148042678833
159.118175506592
191.678047180176
179.502010345459
187.150001525879
163.115978240967
178.637981414795
179.641008377075
147.534132003784
183.743000030518
157.64594078064
173.167943954468
167.632102966309
160.132884979248
192.440032958984
159.111976623535
171.222925186157
199.452877044678
164.129972457886
166.476011276245
163.314819335938
183.148145675659
156.713008880615
178.653955459595
145.058870315552
163.455963134766
156.394004821777
159.703969955444
158.407926559448
157.739162445068
190.885066986084
160.89391708374
159.002065658569
148.225069046021
165.045022964478
171.788930892944
168.419122695923
171.549797058105
163.683891296387
148.295879364014
157.908916473389
162.728071212769
190.908193588257
151.449918746948
186.033010482788
206.516981124878
178.853988647461
159.689903259277
142.266988754272
158.184051513672
155.277013778687
156.809091567993
146.158933639526
164.061069488525
210.464954376221
183.924913406372
182.471990585327
178.501129150391
190.244913101196
164.943218231201
171.831130981445
143.937110900879
152.239084243774
181.891918182373
176.478862762451
168.556928634644
194.390058517456
151.554107666016
192.714929580688
148.166179656982
156.77809715271
150.799989700317
146.439075469971
158.448934555054
163.197994232178
163.615942001343
152.109146118164
167.119979858398
185.631990432739
164.115905761719
165.652990341187
174.643039703369
150.645971298218
159.141063690186
152.10485458374
169.297218322754
171.623945236206
188.634157180786
157.601118087769
158.128023147583
162.109851837158
172.61791229248
155.145883560181
187.144041061401
182.624101638794
154.108047485352
181.169033050537
164.118051528931
172.604084014893
150.618076324463
151.643991470337
177.620887756348
153.598070144653
180.115938186646
187.144994735718
188.133001327515
219.666957855225
153.156042098999
175.635814666748
155.65299987793
162.608861923218
159.62290763855
164.12091255188
151.106834411621
169.156074523926
182.113170623779
195.150136947632
171.121835708618
171.133995056152
158.128023147583
193.664073944092
161.125898361206
160.115003585815
208.6501121521
161.626100540161
172.621011734009
151.095151901245
174.618005752563
156.122922897339
177.638053894043
158.645868301392
164.628028869629
172.122955322266
172.698020935059
178.639888763428
161.6370677948
158.601999282837
177.649974822998
187.644958496094
176.126003265381
185.644149780273
160.598039627075
159.45291519165
170.162916183472
169.119834899902
153.110027313232
175.137996673584
161.623001098633
188.762903213501
158.122062683105
154.109001159668
167.631149291992
152.620077133179
157.622814178467
172.1351146698
153.635025024414
152.637958526611
161.614894866943
151.250123977661
173.328161239624
185.656070709229
168.645143508911
159.623861312866
194.139957427979
154.326200485229
181.123971939087
184.623003005981
213.654041290283
189.176082611084
184.391975402832
191.681861877441
169.620990753174
164.151906967163
165.691137313843
159.202814102173
206.677913665771
193.649053573608
195.139169692993
163.618087768555
171.682119369507
161.612033843994
169.131994247437
164.628982543945
193.679094314575
168.631076812744
158.440828323364
213.747978210449
157.606840133667
166.118144989014
172.134876251221
174.134016036987
186.615943908691
166.11909866333
166.131973266602
175.165891647339
155.126094818115
157.629013061523
181.784152984619
168.433904647827
189.18514251709
180.127859115601
195.133924484253
176.13697052002
189.666032791138
151.146173477173
187.189817428589
195.622205734253
158.129930496216
176.617860794067
162.12797164917
174.641132354736
197.188854217529
163.610935211182
177.620887756348
161.613941192627
183.148860931396
151.638984680176
184.643030166626
162.195920944214
187.132120132446
157.623052597046
163.157939910889
198.161840438843
170.131921768188
167.613983154297
156.148910522461
162.276983261108
189.361095428467
168.641090393066
166.112899780273
164.629936218262
172.639131546021
162.446022033691
168.613910675049
225.142002105713
154.633045196533
154.615163803101
165.611982345581
174.243927001953
180.140018463135
178.656101226807
162.626028060913
160.125017166138
163.117170333862
184.741020202637
164.128065109253
181.642055511475
181.140899658203
219.15602684021
157.665967941284
160.629987716675
203.644037246704
189.154148101807
168.149948120117
166.61810874939
151.112794876099
156.615972518921
166.630983352661
174.678087234497
149.595975875854
152.631044387817
159.626007080078
167.129993438721
185.143947601318
154.608964920044
196.1510181427
204.136848449707
191.648006439209
151.151895523071
158.123970031738
161.109924316406
165.116786956787
151.093006134033
179.137945175171
161.125898361206
163.117170333862
152.101993560791
193.69101524353
158.742904663086
156.623125076294
172.63388633728
154.623031616211
159.6839427948
157.112121582031
162.65606880188
196.650981903076
155.10892868042
191.146850585938
190.635204315186
188.647031784058
203.140020370483
156.133890151978
153.145790100098
154.622077941895
190.635919570923
153.625965118408
173.635005950928
153.609991073608
159.623861312866
165.128946304321
173.17795753479
146.669149398804
186.14387512207
158.112049102783
151.1070728302
160.112857818604
173.127174377441
174.13592338562
159.134864807129
164.139986038208
153.603076934814
171.121835708618
165.629863739014
153.166055679321
175.177097320557
176.637887954712
186.645030975342
160.618782043457
174.123048782349
156.093120574951
163.11502456665
163.967132568359
158.112049102783
192.147016525269
156.622886657715
200.160026550293
157.624006271362
158.112049102783
151.108026504517
162.606954574585
182.056903839111
170.620918273926
166.600942611694
152.595996856689
185.625791549683
153.622150421143
160.139083862305
151.144981384277
212.680101394653
162.675857543945
166.739940643311
180.968999862671
162.626981735229
169.131994247437
165.128946304321
163.175821304321
155.632972717285
164.119005203247
201.641082763672
155.093908309937
172.134876251221
171.864032745361
170.120000839233
189.645051956177
173.624038696289
186.666965484619
162.116050720215
168.619871139526
155.144929885864
177.125930786133
201.6761302948
194.653987884521
197.65305519104
155.638217926025
182.147979736328
152.123928070068
153.621912002563
156.123876571655
156.110048294067
191.63703918457
151.108026504517
195.148944854736
160.613059997559
176.141023635864
167.129993438721
180.622100830078
192.667007446289
157.13906288147
164.127826690674
161.113023757935
174.158096313477
163.615942001343
165.098905563354
158.622980117798
206.629037857056
169.631958007812
176.169157028198
157.613039016724
167.618036270142
184.64207649231
165.635108947754
167.119979858398
181.267976760864
159.121990203857
184.67116355896
195.151090621948
188.650131225586
186.295986175537
160.613059997559
188.645124435425
156.121969223022
186.680793762207
153.620004653931
158.622980117798
171.620845794678
167.629957199097
167.669057846069
154.120922088623
162.60814666748
205.142021179199
182.114124298096
165.128946304321
184.631109237671
166.617870330811
165.129899978638
157.624006271362
158.123970031738
173.624038696289
156.123161315918
163.673877716064
154.097080230713
185.620069503784
151.094913482666
159.615039825439
159.159898757935
163.610935211182
158.971071243286
171.138048171997
174.640893936157
178.627014160156
153.621196746826
199.154853820801
160.123825073242
188.635110855103
175.125122070312
162.628173828125
185.643911361694
160.125017166138
187.668800354004
159.607887268066
165.628910064697
213.066101074219
162.132978439331
161.625862121582
161.126136779785
158.612012863159
191.684007644653
174.13592338562
172.622203826904
179.187059402466
188.634872436523
166.140079498291
157.188892364502
195.647954940796
167.618989944458
163.705110549927
167.101860046387
172.645092010498
169.139862060547
162.12797164917
160.226106643677
151.166915893555
163.126945495605
150.619983673096
169.164180755615
161.609172821045
154.126167297363
161.108016967773
179.621934890747
166.128873825073
160.113096237183
156.162977218628
209.351062774658
158.112049102783
165.093898773193
161.126136779785
172.1351146698
157.653093338013
160.645008087158
170.612812042236
170.132875442505
187.780141830444
187.165021896362
179.651021957397
161.616086959839
157.112836837769
175.636053085327
168.613910675049
162.128925323486
166.630029678345
174.643039703369
161.633014678955
146.302938461304
150.62403678894
170.161008834839
180.150032043457
159.004926681519
157.131910324097
160.642862319946
178.161859512329
173.135042190552
162.114858627319
165.65203666687
175.124883651733
163.128137588501
167.629957199097
155.65299987793
160.10594367981
166.267871856689
236.670017242432
184.632062911987
162.132024765015
165.618181228638
160.62593460083
221.675157546997
169.638872146606
159.170866012573
155.122041702271
203.657150268555
178.08985710144
167.632102966309
174.123048782349
158.650159835815
184.15904045105
155.122041702271
156.622171401978
167.632102966309
209.67698097229
157.642841339111
175.642967224121
167.123794555664
172.638893127441
159.647226333618
164.129018783569
187.201976776123
199.655055999756
180.128812789917
168.621063232422
150.118827819824
218.668937683105
161.627054214478
167.669057846069
164.611101150513
192.625045776367
174.636840820312
158.640146255493
170.133113861084
158.123970031738
180.523872375488
168.177843093872
169.219017028809
177.138090133667
183.13193321228
163.116931915283
165.140867233276
188.645839691162
164.626836776733
163.678169250488
179.638862609863
185.643911361694
168.132066726685
180.129051208496
153.091907501221
183.676958084106
180.138826370239
173.323154449463
167.752027511597
162.151098251343
152.619123458862
182.173013687134
166.629791259766
187.635183334351
169.631958007812
154.120922088623
149.608135223389
149.620056152344
219.179153442383
185.130834579468
156.123876571655
152.118921279907
162.117004394531
157.122850418091
154.624938964844
153.124809265137
173.662185668945
213.66286277771
189.146041870117
182.169914245605
183.175086975098
154.644966125488
198.671817779541
178.139925003052
154.196977615356
175.688982009888
155.111074447632
151.619911193848
174.124956130981
165.128946304321
156.682968139648
168.607950210571
166.118144989014
169.620990753174
196.157217025757
164.61706161499
161.627054214478
152.107954025269
204.156160354614
159.154891967773
246.186971664429
171.633005142212
150.617837905884
196.156024932861
171.133041381836
170.121908187866
162.745952606201
156.110048294067
163.114070892334
160.125017166138
186.646938323975
151.118993759155
202.156066894531
152.607917785645
165.129899978638
165.128946304321
181.157827377319
177.174091339111
171.133995056152
171.62299156189
170.636892318726
165.648937225342
152.621030807495
217.209100723267
167.129993438721
210.161209106445
160.109043121338
158.640146255493
186.140060424805
175.212860107422
165.258169174194
169.135093688965
157.151222229004
171.663999557495
175.168037414551
170.63307762146
173.635005950928
156.245946884155
156.651973724365
160.627126693726
157.124996185303
164.628982543945
161.126852035522
161.23104095459
158.14208984375
172.635078430176
153.621912002563
169.63791847229
163.098812103271
154.644966125488
159.10792350769
200.744152069092
149.657011032104
193.12310218811
166.13507270813
166.121006011963
168.61891746521
189.651966094971
161.616086959839
159.630060195923
163.680076599121
198.158025741577
158.959150314331
170.159101486206
158.613204956055
158.612966537476
160.627126693726
164.64900970459
157.143115997314
152.631044387817
162.009954452515
169.141054153442
191.725015640259
162.628173828125
163.115978240967
193.17102432251
172.641038894653
161.171197891235
191.648006439209
176.637172698975
156.625032424927
160.625219345093
190.17505645752
180.139064788818
163.767099380493
155.10892868042
171.133995056152
159.655094146729
167.101860046387
165.640115737915
166.140079498291
192.676067352295
178.138017654419
167.181968688965
179.720878601074
155.622959136963
184.161901473999
169.65389251709
183.197975158691
157.265186309814
165.630102157593
164.700031280518
152.645826339722
182.638883590698
194.655179977417
160.130023956299
165.127992630005
174.740076065063
155.622959136963
176.620960235596
190.146923065186
200.644016265869
158.107995986938
182.612895965576
172.130107879639
170.63307762146
168.621063232422
178.622961044312
190.146923065186
178.637027740479
170.12095451355
177.608966827393
181.538820266724
156.605958938599
174.113035202026
165.611982345581
329.769134521484
166.630983352661
168.5950756073
153.621912002563
165.630102157593
152.02808380127
199.142932891846
199.151992797852
158.121824264526
154.109001159668
165.629148483276
180.629014968872
170.131921768188
158.624887466431
183.143138885498
165.13204574585
154.620170593262
202.18300819397
194.650173187256
152.650117874146
155.144929885864
153.630971908569
190.63401222229
162.609815597534
191.146850585938
166.619062423706
163.627147674561
166.683912277222
209.160089492798
178.153038024902
171.612024307251
171.653032302856
154.109954833984
176.13697052002
148.617029190063
152.103185653687
175.641059875488
177.814960479736
161.131143569946
179.190158843994
156.661987304688
157.624006271362
160.619020462036
186.648845672607
206.211090087891
168.620824813843
177.16908454895
179.159164428711
200.125932693481
167.665004730225
163.627862930298
171.644926071167
207.648038864136
163.628101348877
159.615993499756
