# Supplementary material for: Optimal clustering under uncertainty
Source: PLoS One. 2018 Oct 2;13(10):e0204627. doi: 10.1371/journal.pone.0204627 (PMC6168142; doi:10.1371/journal.pone.0204627)
Supplement: S1 File — This file contains the number of mismatches (integer count of errors) between the correct label and label output by each algorithm (mismatch error is minimized over all sets of labels that induce the same partitions) in each iteration, and the run time for each algorithm in each iteration, which are used to generate Fig 2 and Table 1. (ZIP) [file pone.0204627.s001.zip › S1 Minimal Data Set for Gaussian Example/results_100_R/R_100_100/time_EM-I.txt]

10.7460021972656
10.1211071014404
15.6431198120117
19.0091133117676
15.6259536743164
15.28000831604
21.5160846710205
16.0248279571533
18.0058479309082
20.0018882751465
21.5020179748535
16.5131092071533
19.5140838623047
19.503116607666
16.9990062713623
17.4949169158936
17.5249576568604
18.0611610412598
18.5132026672363
18.0130004882812
18.5129642486572
40.5290126800537
18.5301303863525
19.0269947052002
27.5180339813232
15.0108337402344
25.0179767608643
16.0248279571533
17.5130367279053
23.529052734375
19.5009708404541
17.4989700317383
17.503023147583
22.4320888519287
17.5130367279053
17.5240039825439
20.0130939483643
18.5360908508301
21.014928817749
17.4999237060547
15.4991149902344
46.0588932037354
24.0168571472168
41.5248870849609
16.5169239044189
20.0130939483643
18.5010433197021
43.5309410095215
18.0139541625977
18.5091495513916
17.5349712371826
19.5150375366211
19.514799118042
20.5271244049072
19.5040702819824
22.1579074859619
16.5588855743408
16.9999599456787
16.9210433959961
15.9978866577148
21.5160846710205
20.5152034759521
43.5309410095215
22.5210189819336
18.5129642486572
23.0159759521484
21.514892578125
17.5130367279053
40.0290489196777
18.5120105743408
19.0129280090332
17.009973526001
19.0010070800781
17.0221328735352
17.4961090087891
17.5120830535889
21.0039615631104
15.0110721588135
195.132970809937
17.0128345489502
17.0371532440186
22.0038890838623
18.0008411407471
42.0382022857666
15.498161315918
19.0010070800781
17.5120830535889
19.0160274505615
20.5318927764893
20.0130939483643
19.0010070800781
20.503044128418
18.0120468139648
19.5138454437256
18.5120105743408
23.0209827423096
42.0551300048828
19.5140838623047
22.5560665130615
18.5010433197021
16.0109996795654
22.0301151275635
19.0010070800781
18.5189247131348
45.5269813537598
18.0001258850098
19.0141201019287
16.4999961853027
18.5132026672363
19.5128917694092
18.5141563415527
15.6300067901611
16.5121555328369
20.0309753417969
21.5308666229248
20.0018882751465
8.37111473083496
17.5130367279053
18.0130004882812
19.0131664276123
17.0130729675293
19.5200443267822
20.5199718475342
44.5420742034912
18.5019969940186
42.0410633087158
18.0130004882812
17.5001621246338
17.5008773803711
19.5248126983643
20.0138092041016
18.5258388519287
18.017053604126
17.0118808746338
19.5090770721436
19.0010070800781
22.514820098877
18.5189247131348
22.5200653076172
18.0180072784424
16.4999961853027
20.0309753417969
18.5260772705078
18.0130004882812
20.0138092041016
18.5129642486572
19.5200443267822
18.0258750915527
22.8939056396484
21.0139751434326
22.0160484313965
18.0120468139648
21.3720798492432
42.539119720459
20.0140476226807
43.0288314819336
20.5521583557129
17.5120830535889
20.5140113830566
17.0118808746338
24.5170593261719
17.0118808746338
18.5129642486572
19.5119380950928
19.5140838623047
15.5110359191895
19.9251174926758
18.5010433197021
16.5281295776367
19.0141201019287
17.5118446350098
19.5140838623047
21.4991569519043
16.0109996795654
21.5029716491699
23.0159759521484
18.0120468139648
18.5139179229736
20.0028419494629
17.5120830535889
21.014928817749
24.0061283111572
19.4971561431885
22.0100879669189
17.5130367279053
19.0131664276123
19.0141201019287
18.5120105743408
23.0169296264648
21.5029716491699
17.0121192932129
19.0010070800781
20.0090408325195
18.5010433197021
18.5120105743408
19.0079212188721
22.0041275024414
18.0008411407471
19.0000534057617
16.4999961853027
20.5259323120117
18.4969902038574
19.5140838623047
22.0029354095459
41.0408973693848
17.0121192932129
17.5120830535889
16.5669918060303
22.0150947570801
18.0180072784424
24.1138935089111
19.0010070800781
16.5071487426758
19.0019607543945
28.6111831665039
21.5020179748535
42.5369739532471
17.5130367279053
15.6261920928955
23.6320495605469
18.9127922058105
22.5157737731934
17.0121192932129
17.0331001281738
17.5127983093262
22.0150947570801
17.0259475708008
27.7161598205566
9.10019874572754
38.2421016693115
17.4059867858887
15.639066696167
18.5558795928955
24.5659351348877
15.6259536743164
19.4301605224609
51.4581203460693
15.6290531158447
16.1590576171875
25.7308483123779
33.0898761749268
30.9708118438721
48.8100051879883
15.6130790710449
15.6261920928955
26.2351036071777
10.7741355895996
21.5249061584473
23.4260559082031
15.6261920928955
17.7080631256104
20.4639434814453
18.6858177185059
15.639066696167
16.6549682617188
15.6121253967285
8.79287719726562
15.6269073486328
22.0000743865967
16.9107913970947
15.6280994415283
21.7299461364746
9.09590721130371
18.7859535217285
18.812894821167
15.6328678131104
18.3060169219971
17.9531574249268
15.6140327453613
16.7980194091797
25.7489681243896
21.6140747070312
38.769006729126
15.6388282775879
22.6578712463379
20.6868648529053
23.9839553833008
25.5310535430908
17.9760456085205
39.8709774017334
18.8119411468506
15.6278610229492
21.9500064849854
23.6170291900635
18.0909633636475
17.3838138580322
21.0170745849609
19.00315284729
20.0150012969971
22.0489501953125
17.5118446350098
22.003173828125
18.496036529541
15.9990787506104
17.5130367279053
15.5110359191895
20.9980010986328
20.3781127929688
18.5139179229736
21.712064743042
16.0229206085205
16.5121555328369
18.017053604126
16.5131092071533
22.014856338501
15.4991149902344
16.5119171142578
16.524076461792
21.5160846710205
19.0141201019287
17.5039768218994
15.5110359191895
17.0130729675293
20.6270217895508
41.0239696502686
25.0179767608643
28.0017852783203
21.5129852294922
16.5121555328369
19.9949741363525
18.5019969940186
18.031120300293
17.5118446350098
19.5131301879883
16.4949893951416
16.5112018585205
18.0130004882812
21.0211277008057
19.5140838623047
19.0131664276123
19.0019607543945
18.0130004882812
16.4999961853027
17.5111293792725
19.0138816833496
17.5127983093262
26.0069370269775
16.0059928894043
19.0010070800781
16.0109996795654
21.5070247650146
17.5139904022217
16.5109634399414
17.5070762634277
19.5009708404541
15.498161315918
17.0121192932129
20.5249786376953
19.5028781890869
20.0140476226807
21.0039615631104
17.9998874664307
21.0318565368652
19.6759700775146
20.5199718475342
18.0118083953857
18.0130004882812
25.5160331726074
18.0020332336426
15.6261920928955
18.5129642486572
17.5139904022217
20.0028419494629
17.0111656188965
15.4938697814941
21.0020542144775
18.0270671844482
16.4999961853027
18.5079574584961
17.0118808746338
15.0108337402344
18.5010433197021
22.014856338501
19.5131301879883
18.4030532836914
16.010046005249
19.0019607543945
18.0118083953857
19.0019607543945
17.51708984375
25.0909328460693
17.5130367279053
16.5140628814697
19.0010070800781
20.5130577087402
18.5019969940186
19.495964050293
20.503044128418
19.0079212188721
18.0130004882812
16.9999599456787
18.528938293457
16.9990062713623
17.2598361968994
20.0018882751465
20.0150012969971
31.2561988830566
21.014928817749
17.5168514251709
21.5270519256592
19.5009708404541
17.9998874664307
17.4999237060547
19.5019245147705
22.4981307983398
19.0000534057617
20.0080871582031
18.5129642486572
18.9950466156006
33.2410335540771
18.5129642486572
19.0238952636719
17.5230503082275
19.5000171661377
24.014949798584
15.5110359191895
20.514965057373
20.0011730194092
16.0109996795654
19.0081596374512
19.5019245147705
18.0120468139648
16.5121555328369
20.5020904541016
23.0209827423096
43.0991649627686
46.0331439971924
40.0240421295166
19.51003074646
17.0121192932129
19.0188884735107
16.4978504180908
19.0129280090332
17.5001621246338
15.9990787506104
23.0338573455811
19.5009708404541
18.5079574584961
17.017126083374
17.0159339904785
18.0168151855469
18.0130004882812
17.4992084503174
17.5158977508545
19.0141201019287
21.0201740264893
17.017126083374
202.670097351074
17.5127983093262
18.517017364502
20.0138092041016
16.5109634399414
21.0151672363281
16.9990062713623
22.5110054016113
26.5059471130371
19.4978713989258
17.5130367279053
19.0138816833496
18.5129642486572
17.0140266418457
20.4968452453613
40.0280952453613
20.0138092041016
18.5141563415527
21.0349559783936
17.0168876647949
40.5280590057373
18.0001258850098
22.0201015472412
17.0140266418457
18.5179710388184
19.0010070800781
18.0139541625977
19.5140838623047
17.0118808746338
17.009973526001
19.5140838623047
19.4971561431885
19.0010070800781
20.5130577087402
17.0128345489502
18.5000896453857
14.9979591369629
17.9991722106934
20.514965057373
17.9948806762695
16.5112018585205
20.4980373382568
17.9951190948486
16.9999599456787
19.9978351593018
18.5010433197021
21.5160846710205
17.4450874328613
20.0009346008301
19.0880298614502
17.0209407806396
18.5182094573975
17.9378986358643
19.4969177246094
19.5190906524658
17.5130367279053
15.510082244873
16.4999961853027
16.9990062713623
15.5110359191895
22.0050811767578
19.0150737762451
18.4998512268066
18.5000896453857
17.5008773803711
16.9999599456787
19.5140838623047
16.0229206085205
16.0109996795654
17.0159339904785
22.0270156860352
18.5129642486572
21.0151672363281
19.1159248352051
15.5160427093506
42.525053024292
16.9980525970459
15.5110359191895
19.0010070800781
20.0009346008301
21.5029716491699
44.5308685302734
17.0118808746338
18.5019969940186
44.517993927002
18.0118083953857
20.0140476226807
18.4957981109619
19.5019245147705
19.5119380950928
20.5039978027344
43.0359840393066
19.0141201019287
17.4999237060547
15.6271457672119
17.5168514251709
21.522045135498
15.498161315918
18.996000289917
16.0109996795654
17.5001621246338
15.5110359191895
19.0360546112061
19.996166229248
19.5012092590332
18.0120468139648
18.0008411407471
17.0168876647949
16.9951915740967
18.031120300293
17.0238018035889
18.5120105743408
18.0130004882812
44.0139770507812
18.0001258850098
21.000862121582
19.5250511169434
20.5011367797852
19.0069675445557
42.0188903808594
16.5119171142578
42.525053024292
17.0130729675293
19.5229053497314
19.5140838623047
18.9969539642334
18.5120105743408
17.5127983093262
16.0109996795654
16.5290832519531
16.5109634399414
16.0119533538818
41.0230159759521
18.496036529541
17.0118808746338
19.503116607666
16.528844833374
16.5109634399414
18.5129642486572
20.5199718475342
15.5110359191895
17.4951553344727
18.5000896453857
18.0130004882812
16.9999599456787
18.0130004882812
18.496036529541
19.5150375366211
18.5141563415527
18.5000896453857
19.5138454437256
16.0160064697266
16.0109996795654
17.996072769165
18.5010433197021
16.4940357208252
25.4850387573242
18.5151100158691
17.0180797576904
19.0019607543945
17.0178413391113
16.9951915740967
49.5340824127197
21.0142135620117
19.0141201019287
16.010046005249
38.0139350891113
20.514965057373
23.015022277832
20.9991931915283
44.0309047698975
16.4949893951416
17.0168876647949
19.0138816833496
21.5330123901367
18.5010433197021
18.4948444366455
20.0140476226807
22.0160484313965
20.514965057373
15.5107975006104
24.5161056518555
18.5179710388184
20.514965057373
17.5070762634277
22.0150947570801
16.5128707885742
17.5120830535889
17.9948806762695
18.5129642486572
17.5120830535889
15.0110721588135
21.5029716491699
19.5150375366211
16.0109996795654
18.5129642486572
18.0139541625977
17.4140930175781
17.5108909606934
19.0010070800781
18.0001258850098
18.0139541625977
20.5018520355225
18.0249214172363
20.4970836639404
19.0000534057617
18.5210704803467
23.0250358581543
18.5079574584961
16.0109996795654
18.0001258850098
15.5229568481445
20.5020904541016
24.0159034729004
20.5140113830566
18.0151462554932
16.9990062713623
17.4989700317383
18.5260772705078
20.5008983612061
19.9959278106689
18.5132026672363
18.0120468139648
19.0138816833496
17.5130367279053
16.0109996795654
16.0079002380371
15.510082244873
19.0141201019287
24.0180492401123
15.9990787506104
17.0109272003174
20.5349922180176
18.5129642486572
19.5138454437256
17.0109272003174
13.5078430175781
18.0220603942871
19.0138816833496
22.0150947570801
20.5199718475342
16.4980888366699
15.5088901519775
19.9978351593018
18.5141563415527
19.5128917694092
17.9951190948486
19.010066986084
43.5311794281006
16.9980525970459
23.0081081390381
16.517162322998
17.0111656188965
20.0009346008301
16.4990425109863
18.5191631317139
17.0109272003174
39.5290851593018
19.5138454437256
20.0140476226807
7.87520408630371
17.0249938964844
18.4998512268066
18.4950828552246
26.0181427001953
17.5249576568604
22.5141048431396
19.5140838623047
20.4968452453613
21.0139751434326
18.0108547210693
18.0130004882812
19.0119743347168
21.514892578125
18.0120468139648
17.0118808746338
39.5150184631348
17.0118808746338
19.5009708404541
18.0130004882812
19.0119743347168
16.4990425109863
21.9979286193848
20.514965057373
16.5128707885742
17.0018672943115
17.0118808746338
17.5130367279053
17.0121192932129
16.5121555328369
21.4970111846924
16.5238380432129
16.5121555328369
15.9938335418701
17.5309181213379
16.0121917724609
25.5179405212402
19.0119743347168
20.0140476226807
15.6431198120117
18.5129642486572
22.0139026641846
16.0109996795654
18.5120105743408
18.5129642486572
18.0180072784424
23.5168933868408
19.5400714874268
19.0300941467285
20.0140476226807
23.514986038208
18.0130004882812
16.4990425109863
18.0130004882812
20.0150012969971
17.0111656188965
19.5140838623047
17.0121192932129
19.5009708404541
17.0130729675293
20.5130577087402
20.003080368042
18.9969539642334
16.5119171142578
22.5150585174561
16.5109634399414
16.5109634399414
23.5209465026855
18.0120468139648
15.9108638763428
18.4950828552246
17.0121192932129
18.5129642486572
21.9979286193848
21.0130214691162
19.5140838623047
21.5189456939697
16.0000324249268
16.0109996795654
15.5229568481445
19.5150375366211
20.0009346008301
17.4951553344727
17.5130367279053
18.9948081970215
16.6230201721191
16.5109634399414
16.0119533538818
18.0120468139648
21.5141773223877
16.9980525970459
19.5140838623047
17.5118446350098
19.0010070800781
17.5111293792725
18.4950828552246
17.9989337921143
18.0130004882812
18.9948081970215
14.9979591369629
17.0121192932129
20.5028057098389
20.0009346008301
17.0118808746338
17.5130367279053
16.5109634399414
21.0041999816895
16.5109634399414
18.0008411407471
17.0130729675293
22.5119590759277
19.0191268920898
18.4998512268066
20.5152034759521
16.0109996795654
19.5131301879883
21.0201740264893
20.0138092041016
19.0119743347168
18.0130004882812
20.9989547729492
17.5118446350098
21.5208530426025
15.9940719604492
18.6538696289062
18.5141563415527
18.0130004882812
20.4970836639404
21.0139751434326
20.5140113830566
19.0010070800781
18.5010433197021
19.0019607543945
19.0122127532959
19.5009708404541
19.0141201019287
19.5021629333496
18.6288356781006
17.0238018035889
16.9990062713623
17.5118446350098
17.024040222168
18.0118083953857
16.0109996795654
20.5018520355225
24.0159034729004
22.0029354095459
39.0329360961914
17.5130367279053
17.5120830535889
16.995906829834
16.4968967437744
16.5121555328369
20.5361843109131
18.6378955841064
17.0130729675293
20.5130577087402
43.0300235748291
19.0010070800781
16.5128707885742
19.5181369781494
17.0130729675293
20.5140113830566
28.0320644378662
17.0121192932129
16.517162322998
17.5130367279053
15.0680541992188
17.5139904022217
17.5118446350098
20.0128555297852
17.0130729675293
21.5041637420654
21.0030078887939
19.5021629333496
18.5129642486572
22.0141410827637
18.0130004882812
17.0071125030518
18.0130004882812
22.4978923797607
41.0289764404297
17.5118446350098
42.539119720459
38.0318164825439
15.5098438262939
18.5129642486572
17.0140266418457
18.4998512268066
17.0121192932129
20.9980010986328
17.4989700317383
16.0109996795654
21.0170745849609
16.5109634399414
18.0308818817139
25.5720615386963
16.0119533538818
22.0379829406738
19.0298557281494
18.5191631317139
18.0130004882812
18.5139179229736
19.4971561431885
17.009973526001
20.0140476226807
17.1310901641846
16.5169239044189
17.9991722106934
18.5000896453857
16.4990425109863
19.5479393005371
17.0118808746338
1.15299224853516
15.9988403320312
22.5858688354492
19.0129280090332
16.5169239044189
42.0560836791992
16.0109996795654
19.5510387420654
19.5181369781494
20.0150012969971
18.5689926147461
17.0309543609619
17.5120830535889
16.5140628814697
20.5221176147461
19.0129280090332
42.5620079040527
18.0130004882812
17.5130367279053
18.5129642486572
16.5138244628906
17.4942016601562
17.535924911499
21.4967727661133
18.5129642486572
17.51708984375
20.5008983612061
17.5120830535889
15.4988765716553
20.0128555297852
17.0128345489502
16.5119171142578
20.510196685791
19.5138454437256
17.0109272003174
18.0130004882812
17.0009136199951
25.015115737915
18.517017364502
18.0130004882812
16.9990062713623
18.0189609527588
20.5090045928955
17.5001621246338
16.4988040924072
15.510082244873
17.4999237060547
18.5129642486572
19.5310115814209
18.0020332336426
18.5129642486572
43.5309410095215
18.0120468139648
19.0138816833496
20.0128555297852
42.0339107513428
17.5120830535889
16.010046005249
16.0109996795654
16.4949893951416
15.516996383667
17.5108909606934
15.6261920928955
17.9970264434814
20.5018520355225
15.9990787506104
16.4940357208252
17.5080299377441
20.5140113830566
20.9980010986328
17.5130367279053
19.0029144287109
16.0160064697266
18.9998149871826
17.0121192932129
18.5139179229736
20.0021266937256
18.5129642486572
26.0188579559326
17.0071125030518
