# Supplementary material for: Optimal clustering under uncertainty
Source: PLoS One. 2018 Oct 2;13(10):e0204627. doi: 10.1371/journal.pone.0204627 (PMC6168142; doi:10.1371/journal.pone.0204627)
Supplement: S1 File — This file contains the number of mismatches (integer count of errors) between the correct label and label output by each algorithm (mismatch error is minimized over all sets of labels that induce the same partitions) in each iteration, and the run time for each algorithm in each iteration, which are used to generate Fig 2 and Table 1. (ZIP) [file pone.0204627.s001.zip › S1 Minimal Data Set for Gaussian Example/results_100_R/R_100_100/time_EM.txt]

25.439977645874
26.7040729522705
23.76389503479
27.9080867767334
6.06012344360352
20.4730033874512
19.5119380950928
19.0010070800781
17.0121192932129
20.5252170562744
20.0228691101074
15.5110359191895
16.0109996795654
17.0118808746338
16.5121555328369
16.0160064697266
15.9981250762939
16.9999599456787
17.0009136199951
16.0109996795654
16.5121555328369
15.5107975006104
17.5130367279053
17.9951190948486
18.5129642486572
14.519214630127
20.0140476226807
17.4989700317383
16.9999599456787
20.0169086456299
17.5130367279053
15.5119895935059
18.5441970825195
18.6269283294678
40.0128364562988
17.0001983642578
17.0128345489502
16.5119171142578
18.5189247131348
19.0110206604004
14.509916305542
17.5120830535889
20.0140476226807
16.5112018585205
14.509916305542
17.0018672943115
16.5088176727295
17.0021057128906
16.4990425109863
18.0168151855469
16.0121917724609
18.5129642486572
18.0120468139648
19.5019245147705
16.5119171142578
21.0161209106445
16.0121917724609
16.0109996795654
16.0119533538818
15.0120258331299
18.5298919677734
22.5038528442383
18.0120468139648
21.014928817749
16.0119533538818
20.5140113830566
18.0130004882812
16.5119171142578
16.0150527954102
16.5121555328369
17.5130367279053
15.510082244873
17.0118808746338
15.5150890350342
17.5118446350098
17.0011520385742
17.5130367279053
39.5400524139404
16.0138607025146
15.5107975006104
14.9979591369629
17.5120830535889
16.0109996795654
17.0118808746338
15.0120258331299
18.5139179229736
16.0229206085205
18.5279846191406
19.5009708404541
15.5119895935059
16.5119171142578
17.5118446350098
18.5139179229736
60.042142868042
18.0130004882812
18.5091495513916
15.5110359191895
19.0138816833496
21.5029716491699
16.5119171142578
15.5110359191895
22.0029354095459
17.0121192932129
18.0120468139648
20.0150012969971
16.5109634399414
17.0078277587891
16.010046005249
16.0119533538818
16.5109634399414
18.0118083953857
6.49189949035645
15.5110359191895
21.9979286193848
17.5120830535889
16.5121555328369
52.5779724121094
17.0109272003174
39.0269756317139
17.0118808746338
15.4979228973389
17.0121192932129
16.5121555328369
25.5169868469238
17.024040222168
19.0029144287109
16.5109634399414
15.5107975006104
15.5110359191895
18.0010795593262
18.0120468139648
16.9999599456787
17.5149440765381
15.5119895935059
20.0099945068359
19.0079212188721
19.5140838623047
16.8979167938232
20.514965057373
16.0109996795654
15.5110359191895
16.5119171142578
17.5118446350098
17.5130367279053
44.5320606231689
18.0120468139648
16.5109634399414
21.0211277008057
20.637035369873
21.0161209106445
18.5129642486572
17.0128345489502
18.0139541625977
17.0118808746338
17.5118446350098
14.5111083984375
20.0009346008301
16.016960144043
16.0109996795654
15.0110721588135
18.0130004882812
16.0121917724609
18.5019969940186
17.0228481292725
17.0118808746338
15.5110359191895
19.1020965576172
17.0130729675293
38.0158424377441
18.496036529541
15.009880065918
17.4999237060547
18.0130004882812
15.0101184844971
17.5130367279053
18.0180072784424
17.5178050994873
17.0121192932129
17.5120830535889
16.0119533538818
21.014928817749
18.0118083953857
17.0118808746338
19.5021629333496
16.5109634399414
17.5008773803711
16.5128707885742
17.0109272003174
20.0130939483643
19.5088386535645
15.5110359191895
17.0118808746338
18.0180072784424
16.0109996795654
17.5018310546875
17.5130367279053
19.5159912109375
17.0071125030518
17.0109272003174
15.0089263916016
19.0129280090332
17.51708984375
18.5120105743408
18.5191631317139
17.5011157989502
16.0109996795654
16.016960144043
15.3858661651611
16.5119171142578
17.0130729675293
17.0109272003174
16.5109634399414
16.0291194915771
16.5140628814697
20.0138092041016
19.5140838623047
16.0109996795654
16.4999961853027
15.6269073486328
15.6269073486328
19.6540355682373
18.5132026672363
16.0109996795654
16.0119533538818
38.0151271820068
18.5129642486572
42.0172214508057
25.8879661560059
28.9649963378906
17.0278549194336
24.3980884552002
7.06100463867188
17.6970958709717
25.7151126861572
15.6269073486328
22.4239826202393
15.625
15.6378746032715
49.501895904541
15.6149864196777
15.6199932098389
15.6240463256836
25.9840488433838
15.6278610229492
15.6259536743164
25.4209041595459
18.0180072784424
15.6152248382568
21.589994430542
15.6278610229492
21.644115447998
20.4999446868896
21.5320587158203
4.12082672119141
21.6391086578369
15.6278610229492
24.4290828704834
15.625
15.6259536743164
25.637149810791
15.625
15.6381130218506
16.6091918945312
22.6149559020996
26.1590480804443
15.6261920928955
16.0109996795654
15.6369209289551
31.2638282775879
19.5610523223877
15.6278610229492
25.9649753570557
0
3.10111045837402
25.501012802124
15.6271457672119
15.6228542327881
15.6259536743164
23.4301090240479
25.6121158599854
25.5870819091797
15.625
35.0010395050049
26.080846786499
23.4930515289307
18.7690258026123
43.0290699005127
16.5119171142578
17.5120830535889
19.0010070800781
16.5121555328369
19.0138816833496
16.5119171142578
15.0101184844971
16.5119171142578
15.0048732757568
18.0130004882812
19.6578502655029
36.5259647369385
16.9980525970459
16.0121917724609
15.5110359191895
15.5110359191895
16.510009765625
17.0128345489502
15.5229568481445
15.5000686645508
15.0108337402344
19.5009708404541
16.4990425109863
17.509937286377
15.5110359191895
15.4991149902344
16.4949893951416
17.0168876647949
19.5138454437256
20.0319290161133
17.0130729675293
15.5098438262939
17.0159339904785
16.0109996795654
16.5121555328369
16.4980888366699
16.0009860992432
15.516996383667
15.0108337402344
16.5119171142578
18.5129642486572
20.514965057373
17.5178050994873
16.5150165557861
16.0109996795654
15.0101184844971
16.0000324249268
20.1001167297363
39.5269393920898
17.5127983093262
15.0458812713623
18.0149078369141
15.009880065918
19.495964050293
16.5109634399414
16.0119533538818
16.0160064697266
16.5059566497803
15.5110359191895
17.0071125030518
19.0131664276123
18.5129642486572
19.0138816833496
22.0160484313965
16.010046005249
17.0130729675293
17.4980163574219
18.5129642486572
16.0121917724609
15.5110359191895
21.014928817749
17.017126083374
15.6409740447998
17.0021057128906
16.0150527954102
17.024040222168
15.0120258331299
15.5141353607178
16.5121555328369
17.0130729675293
15.0110721588135
17.017126083374
15.5110359191895
14.5101547241211
15.5119895935059
18.5019969940186
19.0138816833496
17.5130367279053
15.0110721588135
19.5498466491699
15.5110359191895
18.0130004882812
17.0118808746338
19.5128917694092
17.0121192932129
16.5140628814697
16.0109996795654
18.0118083953857
16.5119171142578
18.0130004882812
18.0118083953857
17.5180435180664
18.0130004882812
15.5110359191895
16.495943069458
16.0119533538818
16.5238380432129
17.0121192932129
20.0140476226807
15.6378746032715
19.0129280090332
16.5121555328369
20.503044128418
17.5130367279053
18.0130004882812
16.0109996795654
17.0118808746338
22.5169658660889
17.0128345489502
16.0150527954102
17.0121192932129
18.0189609527588
15.6288146972656
15.5098438262939
17.51708984375
37.5139713287354
17.0249938964844
18.5129642486572
15.009880065918
18.0130004882812
17.5120830535889
15.0110721588135
38.0330085754395
18.5129642486572
17.0118808746338
15.5098438262939
18.5139179229736
16.5131092071533
17.5068378448486
18.0079936981201
16.0109996795654
16.5119171142578
17.0118808746338
17.0121192932129
16.010046005249
17.5120830535889
17.0118808746338
15.5110359191895
18.5141563415527
17.5130367279053
17.5130367279053
16.0109996795654
16.0109996795654
16.0109996795654
16.5119171142578
17.0118808746338
16.0131454467773
31.7649841308594
20.0138092041016
15.0108337402344
15.5148506164551
16.0231590270996
19.5150375366211
21.0139751434326
15.5229568481445
18.0118083953857
15.5119895935059
20.5199718475342
21.014928817749
17.017126083374
19.0010070800781
18.517017364502
16.5119171142578
16.0160064697266
17.5130367279053
18.5129642486572
17.9970264434814
16.0109996795654
17.4989700317383
16.0109996795654
15.0108337402344
16.0119533538818
20.514965057373
15.9969329833984
39.0400886535645
17.0111656188965
39.6828651428223
20.5140113830566
39.0110015869141
15.5239105224609
17.0118808746338
17.0178413391113
17.0121192932129
17.0121192932129
15.4991149902344
17.0128345489502
15.0120258331299
15.5119895935059
42.0169830322266
18.5141563415527
15.516996383667
23.0209827423096
18.5179710388184
16.0119533538818
18.5191631317139
17.0121192932129
19.5140838623047
18.5120105743408
17.0121192932129
18.0180072784424
57.0540428161621
17.0118808746338
17.0118808746338
19.0191268920898
19.5140838623047
16.4990425109863
15.0108337402344
15.0101184844971
15.510082244873
14.5108699798584
16.5109634399414
43.0300235748291
19.5119380950928
16.5119171142578
17.0121192932129
16.0109996795654
19.5128917694092
39.5140647888184
15.4988765716553
16.5112018585205
23.5049724578857
15.5110359191895
42.0310497283936
17.0140266418457
15.009880065918
17.5168514251709
16.0119533538818
15.0108337402344
18.0130004882812
17.5080299377441
18.0249214172363
21.0161209106445
16.5119171142578
17.5111293792725
18.0149078369141
17.0121192932129
17.5120830535889
19.017219543457
17.0121192932129
18.5132026672363
19.0131664276123
15.0110721588135
18.0130004882812
40.539026260376
15.6269073486328
18.5129642486572
16.0109996795654
15.0058269500732
17.5120830535889
15.0110721588135
16.0109996795654
15.0110721588135
38.5088920593262
17.5118446350098
17.5130367279053
16.0238742828369
17.0121192932129
16.524076461792
16.5159702301025
15.9978866577148
16.5112018585205
18.5129642486572
20.0150012969971
18.5129642486572
18.5248851776123
19.0141201019287
41.0170555114746
18.0139541625977
20.0200080871582
20.0130939483643
16.0109996795654
22.0198631286621
15.009880065918
23.0159759521484
17.0118808746338
17.0121192932129
17.0130729675293
18.5129642486572
15.5110359191895
15.0330066680908
15.009880065918
15.5110359191895
16.0129070281982
17.0168876647949
16.0121917724609
17.5130367279053
15.0110721588135
15.5119895935059
19.5140838623047
18.0120468139648
16.5121555328369
15.5148506164551
17.0121192932129
40.010929107666
18.5248851776123
16.5121555328369
17.5180435180664
16.9999599456787
19.0188884735107
17.5249576568604
40.0161743164062
15.0110721588135
22.1459865570068
15.5160427093506
17.5120830535889
15.5160427093506
22.1340656280518
15.9969329833984
15.5110359191895
17.0121192932129
15.5091285705566
15.510082244873
18.5139179229736
16.4999961853027
17.0118808746338
15.0108337402344
14.5120620727539
18.0130004882812
17.0118808746338
18.0177688598633
20.0140476226807
16.0119533538818
15.5110359191895
18.0120468139648
19.5009708404541
16.5121555328369
16.517162322998
19.0129280090332
17.5001621246338
20.0021266937256
15.498161315918
18.5139179229736
17.5130367279053
16.5109634399414
16.5169239044189
20.0021266937256
15.4979228973389
16.5119171142578
16.5109634399414
16.5159702301025
16.5121555328369
14.5108699798584
18.5141563415527
18.0130004882812
14.5101547241211
17.5130367279053
16.5159702301025
17.611026763916
15.5010223388672
16.5119171142578
17.0118808746338
16.9999599456787
19.5150375366211
15.5110359191895
17.0128345489502
18.0130004882812
40.5280590057373
18.5129642486572
17.0130729675293
15.0110721588135
17.5139904022217
15.0101184844971
19.0131664276123
16.5119171142578
19.5190906524658
17.0118808746338
17.0118808746338
16.0260200500488
17.5108909606934
19.5140838623047
22.022008895874
17.0128345489502
17.0118808746338
18.5129642486572
15.9988403320312
15.5107975006104
15.5150890350342
14.5001411437988
18.0130004882812
20.0188159942627
15.5110359191895
17.0001983642578
20.503044128418
18.0120468139648
19.0200805664062
15.5119895935059
23.5369205474854
42.172908782959
16.9990062713623
16.0009860992432
17.5130367279053
15.5119895935059
14.5130157470703
20.5190181732178
19.5138454437256
20.0150012969971
17.5127983093262
17.5309181213379
19.0138816833496
16.0129070281982
21.5229988098145
16.5109634399414
17.0118808746338
17.0121192932129
15.0108337402344
16.5238380432129
16.0119533538818
14.509916305542
17.0121192932129
20.0018882751465
17.8470611572266
17.0118808746338
17.5249576568604
17.0118808746338
19.0119743347168
43.018102645874
18.0130004882812
17.5118446350098
18.0292129516602
17.5020694732666
15.5110359191895
18.0008411407471
16.0131454467773
16.5119171142578
16.0119533538818
16.0000324249268
16.0121917724609
15.0110721588135
19.0129280090332
17.4999237060547
16.0109996795654
16.0109996795654
21.0299491882324
18.4957981109619
15.5110359191895
16.5119171142578
17.0121192932129
16.5159702301025
18.5129642486572
15.4979228973389
19.0298557281494
16.5121555328369
16.5109634399414
16.010046005249
17.5011157989502
18.5120105743408
18.5129642486572
15.5107975006104
20.514965057373
14.5108699798584
16.5150165557861
18.0130004882812
14.5227909088135
17.5130367279053
16.9999599456787
16.0098075866699
18.0180072784424
37.5130176544189
18.0008411407471
18.0130004882812
19.5140838623047
17.0121192932129
15.5119895935059
16.5109634399414
21.0199356079102
15.4988765716553
20.514965057373
16.0109996795654
17.0121192932129
15.5129432678223
17.0021057128906
18.0130004882812
17.017126083374
15.510082244873
19.0129280090332
15.5119895935059
15.5110359191895
21.5270519256592
16.0119533538818
25.1998901367188
18.0130004882812
16.0109996795654
16.5119171142578
17.017126083374
17.5139904022217
18.5310840606689
18.0130004882812
15.5231952667236
14.9998664855957
15.5110359191895
20.5140113830566
18.0130004882812
39.0269756317139
16.5119171142578
18.9120769500732
15.0008201599121
16.5119171142578
15.510082244873
19.00315284729
19.5138454437256
35.0260734558105
17.5120830535889
18.5132026672363
15.5110359191895
16.0119533538818
17.5168514251709
17.0130729675293
16.0019397735596
17.5180435180664
15.0101184844971
15.9978866577148
19.5131301879883
17.5120830535889
15.510082244873
16.5119171142578
16.5121555328369
20.0138092041016
15.5110359191895
16.0109996795654
16.5228843688965
18.5132026672363
16.5109634399414
17.5130367279053
21.0139751434326
14.9989128112793
22.5150585174561
17.0118808746338
18.0130004882812
16.5109634399414
16.5159702301025
19.5181369781494
17.5120830535889
20.0140476226807
38.0430221557617
17.5130367279053
15.5158042907715
17.0187950134277
39.0329360961914
17.0121192932129
18.5129642486572
16.0109996795654
16.5131092071533
18.5132026672363
16.5009498596191
17.5130367279053
17.0118808746338
19.0129280090332
15.6290531158447
16.4949893951416
16.0119533538818
16.0109996795654
16.0119533538818
18.2051658630371
15.5110359191895
18.5110569000244
19.0138816833496
19.5131301879883
15.5119895935059
17.5070762634277
17.0118808746338
16.0109996795654
15.5131816864014
15.5107975006104
22.014856338501
16.5119171142578
16.5119171142578
16.5119171142578
15.9990787506104
17.5120830535889
15.510082244873
17.0118808746338
16.5119171142578
18.0130004882812
31.5229892730713
38.5267734527588
15.5107975006104
17.0071125030518
23.0519771575928
16.0160064697266
17.5127983093262
23.5171318054199
16.9999599456787
19.0138816833496
19.5140838623047
19.0129280090332
16.5119171142578
17.5120830535889
17.0118808746338
18.0130004882812
15.5107975006104
18.5129642486572
15.5110359191895
16.5131092071533
16.5119171142578
16.0059928894043
16.5131092071533
16.5121555328369
17.0130729675293
19.0141201019287
15.0108337402344
16.5159702301025
17.0128345489502
15.5098438262939
18.5141563415527
16.0119533538818
17.4999237060547
15.6259536743164
15.5229568481445
40.0099754333496
17.0121192932129
19.5128917694092
17.9998874664307
17.5001621246338
18.0439949035645
16.5050029754639
20.0200080871582
18.0079936981201
15.5110359191895
17.5118446350098
16.5109634399414
16.0229206085205
16.0000324249268
17.0159339904785
24.6679782867432
15.0110721588135
18.0001258850098
19.5021629333496
15.5110359191895
16.9980525970459
16.0109996795654
17.5189971923828
17.0118808746338
19.0308094024658
15.5110359191895
14.9979591369629
18.5129642486572
19.0620422363281
40.5170917510986
17.0121192932129
19.5140838623047
16.0109996795654
16.0121917724609
17.5120830535889
15.0110721588135
16.0160064697266
39.0088558197021
20.0150012969971
17.4980163574219
16.0059928894043
17.5130367279053
16.0160064697266
15.0101184844971
17.5130367279053
15.5220031738281
15.5107975006104
21.014928817749
19.0141201019287
16.0121917724609
19.0129280090332
16.0119533538818
18.0130004882812
18.510103225708
16.4999961853027
14.509916305542
16.0109996795654
19.0141201019287
17.0118808746338
16.0109996795654
14.5111083984375
15.5119895935059
16.0109996795654
18.5129642486572
17.5118446350098
16.0109996795654
17.5120830535889
18.5129642486572
17.5127983093262
17.5120830535889
16.5131092071533
16.0119533538818
16.5359973907471
15.0110721588135
16.5162086486816
15.009880065918
16.5119171142578
28.9199352264404
17.0118808746338
19.0141201019287
15.0110721588135
16.0119533538818
42.5331592559814
20.0130939483643
20.514965057373
16.5290832519531
16.5159702301025
14.5108699798584
18.5260772705078
16.5119171142578
19.0119743347168
17.0109272003174
16.5109634399414
20.5130577087402
16.0109996795654
