# Supplementary material for: Optimal clustering under uncertainty
Source: PLoS One. 2018 Oct 2;13(10):e0204627. doi: 10.1371/journal.pone.0204627 (PMC6168142; doi:10.1371/journal.pone.0204627)
Supplement: S1 File — This file contains the number of mismatches (integer count of errors) between the correct label and label output by each algorithm (mismatch error is minimized over all sets of labels that induce the same partitions) in each iteration, and the run time for each algorithm in each iteration, which are used to generate Fig 2 and Table 1. (ZIP) [file pone.0204627.s001.zip › S1 Minimal Data Set for Gaussian Example/results_100_R/R_100_100/time_MCMC-I.txt]

150283.497095108
148853.445053101
150409.446001053
149869.09198761
149790.193080902
150709.095954895
150654.043197632
150415.775060654
150622.889041901
150373.282909393
149582.760095596
150650.441169739
150944.08416748
150440.657138824
150130.091905594
150568.093061447
149948.905944824
150491.432905197
150398.473024368
150828.120946884
150566.436052322
150334.37204361
151169.130086899
150670.474052429
150673.930168152
150788.159132004
149603.672981262
150652.460098267
150518.756151199
149992.317914963
150381.674051285
153628.211975098
150481.160163879
150252.912998199
150486.59992218
150116.688966751
150671.46396637
150757.112979889
150561.561822891
150634.273767471
150362.372875214
149877.021074295
150559.996128082
149718.982934952
150812.102079391
150783.862113953
150497.39408493
150795.805931091
150229.84790802
150631.169080734
150882.478952408
150737.197875977
150579.051017761
150724.436044693
150403.315782547
150547.725915909
150739.819049835
150697.113990784
150220.525979996
150095.77703476
149869.015932083
150859.334945679
150356.379985809
150556.806087494
150148.010969162
150944.401979446
150229.996204376
150149.280071259
150370.65410614
150657.48000145
151055.354118347
150850.389957428
151097.983121872
149814.661026001
150708.85181427
149855.561971664
150609.194993973
150173.164844513
150806.688070297
150194.931983948
148500.084877014
148371.238946915
148565.095901489
148300.321817398
148183.343887329
148415.490150452
148241.627931595
148911.575078964
148125.887155533
148300.30298233
148956.144094467
149700.260162354
148786.276102066
148047.925949097
148294.456005096
147947.110176086
148749.893188477
149436.733007431
148239.246845245
148574.787139893
148969.28691864
148215.204000473
148455.720901489
147909.024000168
148029.370069504
147259.422063828
148156.143188477
148413.720846176
147514.163970947
147493.334770203
148212.00799942
148507.316112518
147615.437984467
147754.884958267
148645.331859589
147766.482114792
147594.337940216
148224.586009979
148018.097877502
148273.574829102
147961.14397049
148076.155900955
147912.90307045
147870.069026947
148484.102010727
147847.621917725
148122.34711647
147875.382184982
148277.065038681
148007.341861725
147953.21393013
148001.151800156
147963.335990906
147441.431045532
148248.211860657
147843.672990799
147730.400085449
147680.171966553
147742.720842361
148147.352218628
147728.502988815
147705.360174179
147994.212865829
147871.031999588
147986.704826355
148138.633966446
147844.37417984
148060.861825943
148067.773103714
147562.430143356
147887.178897858
147498.371839523
148603.3680439
146973.064899445
148016.708850861
147983.999967575
147943.743944168
147917.974948883
147897.348880768
147941.26200676
147288.610935211
147247.632980347
147836.706161499
146708.717107773
147442.753076553
147829.862117767
148229.804992676
147845.675945282
148205.208063126
148080.981016159
147281.55207634
148224.710941315
147825.72388649
147284.855127335
147330.029964447
147970.038175583
148102.505922318
147806.503772736
148304.219007492
147932.332992554
147752.403974533
148018.47910881
147576.140880585
147175.612926483
147876.405954361
147428.374052048
148920.700788498
147635.111093521
147941.962003708
147683.279037476
147922.451019287
148252.25186348
148114.727973938
147490.270137787
147387.037992477
147964.408874512
147840.431928635
148181.09703064
148152.642011642
147802.806138992
147562.77680397
148186.892986298
147565.164089203
148141.25084877
147310.715198517
147919.728040695
147942.316055298
147885.114908218
147716.377019882
147375.365972519
147685.867071152
148300.728082657
147880.257129669
147982.820987701
148059.17096138
147936.212062836
147777.498960495
147559.047937393
146478.502988815
147094.596147537
148482.68198967
148009.744167328
146999.660968781
148179.574012756
148090.148925781
148323.570966721
148527.983903885
147901.884794235
147576.875925064
146900.125026703
146822.917938232
146732.894897461
147140.259027481
147014.333963394
146933.823108673
147057.574033737
145804.50296402
146025.352954865
146888.862848282
146861.209869385
146716.075181961
146925.990104675
146731.735944748
146717.699050903
146560.763120651
146387.135982513
147078.634977341
146565.877914429
146984.194993973
146379.942893982
146653.1021595
146783.647060394
146028.089046478
146999.768018723
146905.144929886
146623.245000839
146887.273073196
146912.984132767
147171.972990036
146925.174951553
146748.783111572
146799.052000046
146428.540945053
146889.070034027
146697.047948837
146381.30903244
147051.722049713
146966.876029968
147156.205892563
147046.452999115
147153.135061264
146837.728977203
146823.053121567
147187.263965607
147041.671991348
146498.562812805
146984.838008881
146795.068025589
146105.202198029
146951.910018921
146826.96390152
146136.234045029
146421.084165573
146863.652944565
146935.436010361
147724.70998764
147827.777147293
147687.082052231
147302.577972412
147843.968868256
147774.113893509
147804.585933685
148093.343019485
147521.65389061
148373.31199646
147816.592931747
147846.565961838
147782.522916794
147845.880031586
147816.396951675
148092.43106842
148320.191860199
148002.116918564
147638.720035553
147844.572067261
147781.339883804
147810.659170151
148215.872049332
147902.555942535
147686.258077621
147930.004119873
148081.539869308
147947.555780411
148207.88693428
147716.61901474
147494.634866714
147328.877925873
147104.290008545
148345.382928848
147632.077932358
147846.905946732
148038.067102432
147233.705043793
147137.683868408
147913.320064545
147204.546928406
147745.388031006
149026.971101761
147906.300067902
147984.230041504
148366.78481102
147176.497936249
148040.721893311
148164.772033691
147978.688955307
147197.358846664
147994.570970535
147765.725851059
147686.668872833
147845.286130905
147806.885004044
147767.027854919
148043.829917908
147708.027124405
147550.508022308
148041.589021683
147598.677158356
147859.755992889
147464.164018631
147369.163990021
147064.288139343
147762.465000153
147803.168058395
149975.186824799
147527.35710144
147874.965190887
147753.73506546
147970.411062241
147877.427101135
148001.430034637
147745.092868805
148229.078054428
148234.308958054
146930.13715744
148107.85317421
147811.709880829
147713.1960392
147882.130146027
148004.637002945
147661.191940308
148341.021060944
147758.557081223
148383.022785187
147850.528001785
147483.207941055
147750.087022781
147963.796854019
147644.970178604
148004.203081131
148121.261119843
147637.56108284
147969.469070435
147226.572036743
148032.856941223
148262.181043625
148195.891857147
147932.041883469
148325.15501976
147636.265993118
147403.946876526
149490.152835846
147352.76722908
147778.81193161
147686.702013016
147820.561885834
148001.127004623
148052.061080933
147987.235069275
147781.332969666
148043.558835983
147807.307004929
147108.817815781
147693.032026291
147281.794071198
148337.272882462
147943.655967712
147680.25803566
147932.918071747
147594.178915024
147910.599946976
147798.554182053
147822.506904602
147862.18380928
147308.31193924
146890.22397995
147470.722913742
147339.438915253
146604.455947876
146306.805849075
147856.26077652
147630.129098892
147867.81001091
146327.479839325
147789.447069168
148031.199216843
147755.467176437
147621.771097183
147220.728874207
147978.682994843
146905.95293045
148097.309827805
147750.618934631
148033.622980118
148198.00901413
148048.022985458
148309.622049332
147791.880130768
147476.608991623
148084.692001343
148156.944036484
147527.319908142
148303.090810776
147874.21298027
147921.555042267
148086.531162262
147262.51912117
148187.37411499
148016.80803299
147306.187868118
147422.623872757
147650.491952896
148164.938211441
147805.386066437
148013.977050781
147822.350978851
147764.969110489
148127.30717659
147993.255853653
147195.024967194
148016.335964203
148062.280893326
147563.560962677
147033.753156662
148108.127117157
148280.025005341
147835.131883621
147027.398109436
147126.399040222
147572.199106216
147541.733026505
147722.530841827
147608.942985535
147698.116064072
147819.346904755
147122.944116592
147848.395109177
147664.552927017
148115.999221802
148110.842943192
148171.893119812
147973.628044128
147320.096969604
146565.20819664
147660.847902298
147099.172115326
147470.453977585
147945.942878723
147710.675954819
147739.87698555
147282.415866852
147132.79914856
148005.47504425
147955.4438591
148082.038879395
147870.828151703
147834.319114685
147771.44408226
147331.090927124
147904.241085052
147763.711929321
147899.509191513
147851.155996323
147572.479009628
147836.158037186
148229.343891144
148088.90080452
148042.906045914
147878.537893295
147770.2729702
147302.402019501
147723.860025406
147967.682123184
147893.570899963
147681.946992874
148110.503196716
147949.676036835
147617.162942886
146842.095851898
147329.581975937
146823.256015778
147136.460781097
147946.490049362
148041.141986847
147032.626152039
147533.424139023
147548.148155212
147918.205976486
148203.083992004
147865.394115448
148064.55206871
147797.305107117
147823.90499115
146458.886146545
146945.436000824
147935.532808304
147862.234115601
147077.27599144
147698.112010956
148262.803792953
147834.401845932
147918.251991272
147653.798103333
147113.867998123
146880.328893661
147958.678007126
148075.131893158
147068.001031876
146972.073078156
148214.982032776
148017.846107483
147999.488830566
147653.281927109
148064.888000488
146786.543130875
147185.983896255
147949.134111404
147519.581079483
148051.265001297
147196.303129196
146977.622032166
146753.122091293
147505.91802597
147530.59887886
147342.643976212
147561.258077621
146722.394943237
148351.612091064
147967.696905136
148128.968954086
146937.123060226
147950.931787491
147697.178840637
147392.776012421
146745.782136917
147914.281845093
147706.893920898
147921.591997147
147916.986942291
147195.503950119
147113.453149796
147278.55682373
146793.684005737
147795.567989349
146568.684101105
152038.630962372
147741.175889969
147741.932868958
147784.66796875
147640.289783478
147782.128095627
147768.19896698
147768.677949905
147948.174953461
146013.784885406
147748.568058014
148029.423952103
148019.559144974
147909.577131271
146932.502985001
147982.825994492
147167.702198029
147891.376018524
147505.518913269
146973.211050034
146729.496002197
147928.198814392
147015.706062317
147869.789123535
147470.116853714
148146.285772324
148061.255931854
148060.940027237
147956.977128983
147726.511955261
147866.945028305
147112.926959991
147098.492145538
148220.496177673
147825.055837631
147836.311101913
148071.478128433
148027.849912643
147682.028055191
147380.841016769
148154.059886932
148057.881832123
147777.087926865
148542.255878448
147038.39302063
147468.536138535
147586.728096008
147688.033103943
147582.425832748
147641.268968582
148275.007009506
147908.76698494
147648.328065872
147215.283870697
147409.153938293
148069.864034653
148006.959915161
147684.319972992
148097.18298912
147840.039014816
148167.135953903
147846.960067749
147778.629779816
147662.78386116
146836.771965027
148252.885818481
147855.447769165
146830.889940262
146861.698150635
146925.353050232
148040.313005447
147904.344081879
146558.395147324
147009.678840637
147807.703018188
148087.436914444
147658.969163895
146838.932991028
147775.986909866
147916.375875473
148272.444009781
147979.9721241
147137.011051178
147165.002822876
146747.954845428
147833.327054977
146917.918920517
147788.506031036
147916.030883789
148151.915073395
148161.516904831
147727.80585289
147405.951976776
148292.372941971
146840.632915497
147846.046924591
147816.164016724
147890.562057495
147755.158901215
148334.337949753
147731.944084167
148074.131965637
147018.437147141
148113.631010056
147917.210102081
146526.340961456
147110.439062119
146108.704090118
147180.197000504
146924.844026566
147977.364063263
146754.690885544
147093.33896637
146850.244998932
147602.762937546
146512.142896652
147692.219018936
146973.649024963
147125.977039337
148137.750864029
146770.555973053
147337.439060211
147247.398138046
147253.763198853
147141.528129578
147856.078147888
147020.648002625
146816.359996796
147091.774940491
147009.284973145
148113.567829132
147000.919818878
146186.276912689
146858.623027802
147168.169021606
147712.553024292
146725.718021393
146673.042058945
147447.266101837
147470.504999161
147492.624998093
147995.921134949
147050.135850906
146775.537967682
146505.90801239
146535.407066345
148359.622001648
146802.937984467
146933.202028275
146481.075048447
147086.352109909
147361.428976059
146797.267913818
146972.790002823
147183.650970459
147184.995889664
147051.375865936
147064.978122711
146852.99706459
146739.372968674
148246.506929398
146685.700893402
146689.08905983
146872.419118881
146584.099054337
147472.012996674
146708.382844925
146703.698158264
147660.992145538
146979.113101959
148048.167943954
148399.411916733
147370.286941528
146708.00280571
147861.202001572
147462.704181671
147976.656913757
148137.860059738
146618.366003036
146453.690052032
146955.808877945
147553.775072098
146921.890974045
147536.996126175
147201.076984406
147037.515878677
147011.659860611
146199.453115463
147438.295125961
147524.428844452
147602.854013443
148010.349035263
147719.297170639
147237.012863159
146760.541200638
145946.111917496
147199.820995331
146864.490032196
147051.647901535
147172.588825226
148027.415037155
147482.802867889
147751.204967499
147878.689050674
148013.277053833
148136.67011261
146938.368082047
148081.894159317
147095.626115799
148022.006034851
147129.80890274
148308.100223541
147633.95690918
147230.709075928
147703.795909882
147083.831071854
148076.16519928
146552.752971649
150315.771102905
146016.649007797
146854.454040527
148109.0528965
147778.783082962
147742.946147919
147833.600997925
147448.83108139
147163.779020309
146763.561010361
146968.404054642
146767.668008804
147509.458065033
147622.282028198
147833.136081696
147771.45409584
147029.708862305
148097.232818604
147934.017896652
147225.094079971
147170.710802078
147244.590044022
146791.846036911
147756.157875061
147572.793006897
147749.327898026
146260.82611084
147050.689935684
145988.790988922
146915.770053864
147104.799985886
146940.994024277
146793.365955353
147338.236093521
147686.907052994
148017.85993576
146847.833871841
148042.759180069
147053.42912674
146748.194932938
147092.601060867
147444.506168365
147463.310003281
147134.491920471
147053.580999374
146787.890911102
146990.873098373
146738.974094391
146738.349914551
146832.83495903
147997.045040131
147568.037986755
147777.449846268
147076.147079468
146703.222990036
147979.361057281
147703.804969788
147900.371074677
146763.617038727
148059.911966324
147224.991083145
147024.501085281
146337.193012238
149024.035930634
146416.02897644
146844.84910965
147210.848093033
146668.442964554
146195.003986359
146279.843091965
147570.880889893
146447.806119919
148043.182849884
148131.829977036
146866.33014679
147010.860919952
147233.639001846
146630.894899368
147877.103090286
147058.203935623
146524.06001091
147748.419046402
147303.045988083
147152.493000031
147965.253829956
146628.098011017
146852.993965149
148038.860082626
146737.645149231
146597.875118256
147530.190944672
146739.125967026
147773.144960403
147779.759168625
148202.351093292
146037.90307045
147911.386013031
147852.207899094
147903.261184692
146419.87991333
145912.721157074
147239.832878113
147055.666923523
147068.61615181
146853.250980377
147083.573102951
148009.880065918
147701.611042023
148154.362916946
147183.521032333
147075.803995132
146137.464046478
147567.61097908
146876.858949661
146547.771215439
146979.945898056
147702.527046204
147793.215990067
146365.409135818
147977.343082428
147843.865156174
146405.783176422
147326.885223389
147551.760911942
147286.441087723
148234.583854675
148025.160074234
147031.601905823
147057.466030121
147228.411912918
147909.586906433
147561.324119568
147025.965929031
148091.934919357
148228.25217247
148190.320968628
147980.570793152
147649.688959122
146970.337152481
146372.708082199
146142.992019653
146980.443000793
146742.240905762
147952.694892883
146744.00806427
146879.645109177
146862.702846527
147978.3680439
147882.998943329
147010.761022568
147488.992929459
147620.891094208
146906.978130341
147363.73591423
148119.34709549
146673.418998718
147806.763887405
147779.798030853
146751.036167145
147003.661870956
146797.330856323
146858.2072258
147156.24499321
147037.65296936
147375.97489357
147031.666040421
147030.031919479
146967.852115631
146754.594802856
147835.073947906
147710.013866425
146670.922040939
147730.67688942
147485.882043839
146245.91588974
146798.697948456
146826.177120209
146779.0620327
146651.895046234
159204.936981201
156901.958942413
154882.321834564
146762.571811676
147943.531990051
146554.63886261
148194.545984268
146814.473867416
147706.166028976
147331.851005554
146684.178829193
146992.715120316
147110.29791832
147585.927009583
147595.331907272
146380.673885345
147003.871917725
146843.835830688
146821.721076965
