# Supplementary material for: Optimal clustering under uncertainty
Source: PLoS One. 2018 Oct 2;13(10):e0204627. doi: 10.1371/journal.pone.0204627 (PMC6168142; doi:10.1371/journal.pone.0204627)
Supplement: S1 File — This file contains the number of mismatches (integer count of errors) between the correct label and label output by each algorithm (mismatch error is minimized over all sets of labels that induce the same partitions) in each iteration, and the run time for each algorithm in each iteration, which are used to generate Fig 2 and Table 1. (ZIP) [file pone.0204627.s001.zip › S1 Minimal Data Set for Gaussian Example/results_100_R/R_100_100/time_MCMC.txt]

143267.39192009
141682.512998581
141808.089017868
147047.112941742
145666.437864304
142043.123006821
142275.303840637
142692.627906799
142843.742847443
150379.738092422
143002.673864365
145844.305038452
146269.792079926
146611.189842224
145815.91296196
146628.043889999
146652.631044388
147037.594079971
146602.228164673
142167.161941528
142714.178085327
142877.574920654
146949.532032013
142825.791835785
142983.809947968
143214.086055756
146487.931966782
146992.672920227
142679.926872253
142449.672937393
142745.810985565
141974.591970444
143434.286832809
142358.294963837
146908.308029175
145681.468963623
145743.587970734
150741.368055344
141731.305122375
150483.73913765
145699.200153351
146692.16299057
143073.626995087
146846.077919006
147133.908987045
142819.543838501
146697.489023209
146044.942140579
143202.600955963
145922.966003418
145627.484798431
146399.705886841
145686.16104126
145961.386919022
146820.321083069
150536.76199913
146689.254045486
145632.26890564
142887.186050415
142534.893989563
146036.138057709
142994.671106339
145560.836076736
142075.881004333
146569.313049316
145214.374065399
141965.50989151
145810.98484993
150650.349855423
143122.697114944
151210.069179535
142829.046010971
145845.668792725
143478.209018707
143042.282104492
145774.054050446
147096.697092056
143096.19307518
142888.504981995
147297.590017319
148433.246135712
139719.892024994
145738.850831985
140052.031993866
145903.655052185
139868.389844894
140065.553188324
145995.562076569
139699.617862701
139860.633134842
148512.564897537
146013.552904129
140099.610090256
147679.838180542
145727.194070816
139692.178964615
146129.702806473
140031.944990158
149372.146129608
145565.955877304
140400.91919899
146289.821147919
150304.664134979
140159.374952316
146790.610074997
145953.630924225
145773.889064789
145978.350162506
145893.697023392
139879.988908768
139925.155162811
148458.593845367
148227.62298584
145673.79117012
139609.194993973
140169.646978378
138577.47387886
145524.037122726
139782.036066055
145303.797006607
139270.744085312
145467.99993515
139832.506895065
145562.932014465
139245.445966721
139865.852117538
139540.96698761
145822.094917297
139372.29180336
145888.638019562
145536.108970642
139401.101112366
148031.543970108
148073.06599617
145288.688182831
145500.198841095
139427.469015121
139221.565961838
139175.847053528
145184.924840927
145787.308931351
145367.39897728
139234.926939011
145186.151027679
139186.268091202
145324.824094772
145398.491859436
145347.378015518
139483.355998993
139416.521072388
139459.890842438
145466.653108597
146798.662900925
139003.901958466
145943.567037582
147999.799013138
139430.155038834
139415.282964706
145233.658075333
145024.431943893
139125.907182693
138881.917953491
139035.692930222
147536.891937256
145625.666856766
145315.208911896
139501.718997955
139324.80096817
139223.495960236
145600.998878479
139345.962047577
145553.650140762
145689.57400322
147889.580965042
139521.988868713
145314.868927002
145721.522092819
139338.937044144
148089.368104935
145340.896129608
139408.375024796
148088.250875473
145385.114908218
139294.764041901
139583.564043045
139067.017793655
148016.316175461
145394.412994385
139528.807878494
145349.53212738
139181.056022644
145850.718975067
145644.717931747
145484.961986542
139366.637945175
145547.26099968
139562.293052673
139783.780097961
147256.874084473
145566.924095154
145390.269994736
139668.747901917
140376.095056534
145498.244047165
147916.408777237
145457.106113434
145550.444126129
145619.579792023
139354.67004776
139136.864185333
145257.081031799
145724.378824234
145520.736932755
145895.801067352
139300.330162048
139165.879964828
145394.757032394
146072.036981583
138690.571784973
138640.153884888
145347.173929214
139786.752939224
145636.507987976
139748.589038849
145313.102960587
139572.244882584
145451.521873474
138706.034183502
144757.472038269
144069.94509697
146609.621047974
138467.970132828
144178.238868713
138641.977071762
144192.781925201
144228.400945663
144429.728031158
138627.416133881
143972.065925598
138496.412992477
143858.199834824
138664.988994598
138505.406141281
138655.465126038
138390.097856522
144020.485877991
138523.147106171
144414.91317749
144223.492145538
142051.182985306
142421.271085739
138365.10014534
138658.323049545
138375.282049179
144647.411108017
138251.038074493
138702.961921692
143883.651971817
144116.637945175
138142.729997635
138343.595981598
144009.179115295
138143.180131912
138281.761169434
142026.876926422
138209.311962128
142013.673067093
142004.365921021
138893.942117691
143847.531080246
144132.607936859
146935.84895134
143814.078092575
144526.921033859
146672.563076019
143924.372196198
138414.937973022
138567.110061646
138296.788930893
138218.058109283
147106.775999069
144588.718891144
143895.112991333
138007.822036743
138512.567996979
139627.048969269
145466.289997101
145918.312072754
139179.139137268
139128.991127014
145141.947031021
145439.475059509
139328.281879425
145622.783184052
145502.778053284
139137.597084045
145320.244073868
145468.866109848
139438.494920731
145296.710014343
145478.095054626
145865.453958511
145458.463907242
139482.287168503
145231.260061264
139422.681093216
139269.430875778
145483.08300972
147885.600090027
145050.218820572
139552.016973495
139171.826839447
145847.079992294
139940.538883209
145542.302131653
139309.000968933
145395.565986633
147723.163127899
145565.589904785
145161.231994629
145545.027971268
145480.278015137
145437.608003616
145362.295150757
139196.826934814
139405.649900436
145301.846027374
145276.398897171
147956.670045853
140272.800922394
145729.053974152
147663.721084595
143316.377878189
148011.692047119
139617.961883545
139482.901096344
139402.390956879
139674.32808876
147818.43495369
145211.791992188
145655.794143677
143447.584152222
139506.999969482
139167.150974274
145723.57416153
139220.648050308
145557.780981064
145653.532028198
139545.257091522
139127.04706192
139496.510028839
145352.159976959
139366.920948029
148667.60802269
139438.277959824
145509.00387764
145389.009952545
139211.534023285
145555.503845215
144835.875034332
145054.212808609
145182.287931442
139736.644983292
145419.981956482
139542.77586937
145395.666122437
139277.354001999
147856.539011002
145313.896894455
139483.295917511
139803.256034851
139417.639970779
139570.444107056
139676.866054535
139413.574934006
145092.433929443
139365.015983582
145851.889848709
145709.477901459
139634.844064713
145480.088949203
139562.290906906
139481.400966644
139599.149942398
145632.215976715
145508.773803711
145415.791988373
145634.099006653
145458.905935287
147695.647001266
145878.080129623
139324.731826782
139470.498085022
139090.217113495
139362.960100174
139743.451833725
139449.772119522
139513.58294487
139349.058866501
139289.494037628
145431.647062302
145558.423042297
148084.796905518
139356.437921524
139240.064144135
147832.2930336
139292.020082474
139525.413036346
145300.571203232
145182.965040207
147815.330982208
145104.072093964
139197.853088379
138921.518087387
145192.972898483
139511.296033859
138916.740894318
139015.665054321
146913.877010345
145430.643081665
145511.429071426
139218.091964722
145079.957008362
139025.872945786
145502.926826477
139041.883945465
147530.316829681
139448.346138
143429.233074188
140041.149139404
145606.935977936
145787.36281395
145269.131183624
145514.477014542
139578.322887421
139110.783815384
145677.572965622
147042.343854904
145334.519147873
146090.312957764
139363.571882248
145343.923807144
139190.591096878
139124.335050583
145863.6739254
145539.813995361
145463.635921478
139288.73705864
145170.316934586
139675.717115402
147937.345981598
139437.245845795
145696.121931076
145308.507919312
145431.694030762
145482.68699646
148006.635904312
145205.343008041
147831.645011902
139203.593969345
139272.724151611
139711.68589592
145648.144960403
145462.399959564
145577.493906021
139757.840871811
139194.448947906
145315.284013748
139222.892045975
144993.111133575
145291.041851044
145125.283956528
139626.909017563
145832.754135132
139351.126909256
147782.55200386
139174.058914185
147976.844072342
147691.572904587
138924.358844757
139108.650922775
139447.739839554
139511.787891388
145011.801958084
139551.059007645
147742.918968201
145553.587913513
145358.401060104
139343.940019608
145310.222148895
139197.089910507
139465.924978256
139211.086034775
139312.701225281
145293.406009674
147930.32002449
145315.567016602
139265.113830566
145214.692115784
145451.755046844
139379.818916321
145415.081977844
138977.416038513
139228.974103928
145552.086114883
139744.722127914
145990.790128708
147827.506065369
139420.355081558
145261.14487648
139413.207054138
139150.694847107
139202.252149582
139539.644002914
145637.981891632
147937.241792679
139488.973140717
145147.308111191
139247.452974319
139297.520875931
146694.624900818
147999.43614006
139485.591888428
139574.196815491
144963.989019394
139406.804084778
148339.763879776
139144.425153732
139120.483875275
139256.415128708
145293.884992599
139538.691997528
139366.876840591
138996.164083481
139481.335163116
139366.589069366
139513.77081871
139450.653076172
139357.939004898
139175.037145615
147554.260969162
144804.18586731
139541.897058487
145651.827096939
143641.541004181
145472.717046738
145419.609069824
145169.327974319
148338.875055313
148110.9790802
139088.806867599
145284.986972809
139038.341999054
139165.829896927
139504.014015198
145117.006063461
139566.194057465
145568.529129028
139468.512058258
145142.168045044
139292.34790802
147697.910070419
145041.550159454
145379.622936249
145455.288887024
146871.890068054
145210.618019104
144797.796010971
139300.211906433
139061.966896057
139184.562921524
139450.767040253
138925.868988037
145277.076005936
145614.919185638
139105.257987976
139311.245918274
139064.263105392
145724.757194519
139180.981874466
145182.334184647
139518.055915833
139244.34876442
145228.804111481
139609.894990921
148037.523984909
145123.197078705
139159.742116928
139428.992986679
139433.513879776
139533.357858658
145122.559070587
144958.711147308
139503.391027451
145218.956947327
145542.134046555
145534.205913544
145330.456972122
146869.94099617
139221.801042557
145940.061807632
143236.236810684
139716.933012009
139174.396038055
145375.700950623
139580.455780029
139240.363836288
139039.41488266
139512.789011002
139689.788818359
139994.59695816
145625.116109848
145436.894893646
145017.500162125
145136.708021164
139514.835119247
139500.58889389
143108.543872833
143414.958000183
139349.413871765
139574.265003204
148025.362014771
145548.41709137
139210.313081741
139257.192850113
145482.117176056
139020.290136337
147466.644048691
146057.145118713
145870.429039001
139539.040803909
139103.015899658
139408.040046692
145202.708005905
145823.374032974
139479.094982147
139161.49687767
145144.255161285
139017.554044724
139298.862934113
145000.679016113
145135.592937469
139688.580036163
139481.633901596
147781.251907349
142912.612915039
145476.474046707
145545.104026794
139561.024904251
148213.541984558
139627.039194107
148080.660104752
145400.018930435
145310.842037201
147756.234169006
147890.229940414
145671.749830246
139725.476980209
139265.414953232
139461.706161499
145076.637029648
138998.025894165
145390.207052231
145584.448099136
143439.939022064
145655.40599823
144939.245939255
148107.079982758
139308.353185654
139085.808038712
139372.448921204
145603.579044342
139358.058929443
139466.056108475
145395.286083221
145807.111978531
145642.773866653
140571.151971817
145238.140106201
145390.748977661
145511.186122894
145332.801103592
139356.434106827
139475.499153137
145182.788848877
145511.600971222
139210.139989853
145395.141124725
147967.468976974
145452.968120575
139146.273136139
139421.880960464
146891.757011414
145602.061986923
143645.827054977
145588.580131531
145322.331905365
145519.557952881
144772.769927979
145334.218978882
145100.301980972
139318.244934082
145635.527849197
139479.500055313
143759.742021561
143602.605104446
139461.661815643
145572.921037674
139872.891902924
147696.881055832
139382.23695755
145226.948022842
139538.249969482
145263.236999512
145675.59504509
145628.997087479
145016.318798065
139129.882097244
145004.301071167
145453.434944153
139195.824146271
146654.248952866
145563.206911087
139224.472045898
145325.059890747
138903.09882164
145382.500171661
145337.466001511
145394.035816193
139482.482910156
139371.876955032
143396.014928818
139237.050056458
139532.941102982
147020.848035812
145457.66210556
145063.678979874
139615.693807602
145393.076181412
139378.157138824
144966.896057129
144951.866865158
145445.569038391
139549.675941467
139570.793151855
139369.797229767
145187.287092209
139522.855997086
139150.16579628
143394.181966782
139544.080972672
143094.362974167
139689.373016357
139486.953020096
143126.64103508
139583.05311203
139486.710786819
139240.419149399
139179.270029068
139154.284000397
145256.731033325
139508.125066757
139306.041955948
145737.946033478
139015.985965729
138955.129861832
139509.201049805
139365.863084793
145514.370918274
139417.700052261
139390.930175781
147277.821063995
139324.821949005
145547.422885895
139042.688846588
139697.88312912
139486.567974091
139274.691104889
139622.854948044
145565.082073212
145555.857896805
145456.052780151
145294.054031372
139328.418016434
139374.352931976
142897.807121277
145236.959934235
139425.446987152
145651.218891144
139526.855945587
139433.99810791
139440.842151642
139225.476026535
145269.42896843
147831.707000732
139292.771816254
139413.105964661
139226.343870163
145634.174108505
147270.963907242
139398.796796799
138995.460987091
139397.367954254
145444.875955582
140385.100126266
139733.935117722
145413.263082504
139210.14380455
139032.824993134
139265.868902206
145226.325035095
139310.204029083
139354.351997375
146881.610870361
139303.864955902
139735.872983932
143386.528968811
145270.531892776
147835.565090179
145703.884124756
145524.247169495
139435.07194519
147537.992954254
145788.4349823
139552.203893661
145429.433107376
145160.750865936
145271.378040314
139361.310005188
139548.305988312
144559.247016907
139581.726789474
145688.47990036
139426.1469841
139383.064031601
145502.990007401
147422.224998474
139164.092063904
145736.419916153
139287.678956985
145286.585092545
145323.554039001
146272.889852524
139648.443937302
148146.636009216
138996.306180954
139304.927110672
139540.240049362
145607.308864594
139267.50087738
143046.121120453
139328.5779953
145127.309083939
145299.71408844
139443.612098694
139654.711008072
145236.169815063
139110.179901123
145098.713874817
139493.711948395
139494.744062424
145318.562984467
145755.370855331
139487.996101379
139579.126834869
140365.222215652
145396.477937698
139915.577888489
139327.103853226
145259.142160416
146757.405042648
139764.55283165
145187.565088272
145429.21090126
145465.847015381
147647.220134735
146897.253036499
139634.998083115
145468.301057816
139764.303922653
139491.786956787
145144.422054291
145380.676984787
139363.289117813
144722.761154175
145022.469043732
145779.777050018
145464.816808701
139223.117113113
145470.803976059
139543.55096817
139016.434907913
139148.307085037
145289.407968521
139567.677021027
143366.316795349
139337.445020676
144909.950971603
143054.860830307
143173.5060215
143338.032007217
139036.930084229
139296.583890915
139874.746084213
143302.734136581
139497.452020645
139632.661104202
145374.970912933
145194.136857986
147559.508085251
139484.556913376
145730.432987213
147189.331054688
139453.587055206
139379.580020905
140549.559116364
139887.81785965
139548.687934875
145352.70690918
147696.574926376
139465.909957886
139350.687980652
145043.540000916
139784.309864044
145451.20882988
139503.852128983
145145.169973373
145727.444171906
139208.001852036
145305.335044861
139330.471992493
139257.187128067
139387.357950211
139272.845983505
145232.82790184
139449.235200882
139265.545845032
139483.577013016
139510.503053665
139480.106830597
145261.215925217
139527.74310112
145554.980993271
145766.229867935
139192.857980728
145684.792995453
145567.631006241
139301.10502243
145568.621873856
146042.077064514
139516.441106796
139401.442050934
144890.022039413
139565.639972687
145536.487102509
139534.937143326
139460.546016693
146749.304056168
145089.122056961
139740.160942078
147043.05100441
145233.783960342
145085.755109787
139399.113893509
145891.807079315
146078.556060791
143250.808000565
139729.551076889
145617.232084274
139682.879924774
145516.860961914
139452.641963959
143095.685005188
139343.896150589
145581.238985062
139602.224826813
143185.976982117
142790.863037109
139338.374853134
139329.668045044
139513.329029083
158610.949993134
147283.389806747
153155.413150787
139337.987184525
139534.314155579
139578.517198563
139864.187955856
143365.431070328
143439.887046814
139521.543979645
139768.243074417
143015.146017075
145329.697847366
139136.14320755
143329.267024994
146524.5449543
139237.458229065
139146.210193634
145616.407871246
