# Supplementary material for: Optimal clustering under uncertainty
Source: PLoS One. 2018 Oct 2;13(10):e0204627. doi: 10.1371/journal.pone.0204627 (PMC6168142; doi:10.1371/journal.pone.0204627)
Supplement: S1 File — This file contains the number of mismatches (integer count of errors) between the correct label and label output by each algorithm (mismatch error is minimized over all sets of labels that induce the same partitions) in each iteration, and the run time for each algorithm in each iteration, which are used to generate Fig 2 and Table 1. (ZIP) [file pone.0204627.s001.zip › S1 Minimal Data Set for Gaussian Example/results_100_R/R_100_10/time_EM-I.txt]

15.625
15.625
15.625
15.6259536743164
24.0170955657959
15.6381130218506
18.0130004882812
10.5018615722656
16.5169239044189
19.503116607666
24.5239734649658
13.0090713500977
17.5240039825439
19.5128917694092
14.509916305542
17.0121192932129
14.5111083984375
16.5121555328369
13.0090713500977
12.0079517364502
15.5110359191895
12.509822845459
28.5429954528809
15.5110359191895
20.514965057373
17.5130367279053
18.0130004882812
13.0090713500977
16.5128707885742
15.5088901519775
20.5168724060059
19.0129280090332
11.5079879760742
15.5110359191895
19.0138816833496
16.0119533538818
15.0101184844971
19.5138454437256
20.5140113830566
16.0119533538818
16.5119171142578
15.5110359191895
14.5101547241211
24.5180130004883
35.5269908905029
11.0030174255371
16.0109996795654
16.0109996795654
18.5129642486572
13.5090351104736
15.510082244873
23.0159759521484
12.0079517364502
54.6660423278809
17.5127983093262
21.014928817749
18.5251235961914
12.0081901550293
12.5198364257812
18.0130004882812
27.0190238952637
23.1459140777588
15.5110359191895
16.0038471221924
16.0119533538818
19.0129280090332
15.5110359191895
24.0170955657959
12.0041370391846
22.0160484313965
16.5119171142578
18.0120468139648
43.5309410095215
15.5110359191895
12.0089054107666
17.0011520385742
18.5132026672363
11.5091800689697
14.509916305542
24.0170955657959
13.0090713500977
14.509916305542
14.0089988708496
19.5140838623047
13.50998878479
18.0110931396484
16.4949893951416
16.9990062713623
13.0090713500977
22.5160121917725
22.0160484313965
14.0078067779541
12.5088691711426
12.0081901550293
17.5130367279053
12.0089054107666
15.0101184844971
13.0090713500977
17.5120830535889
16.5231227874756
13.5138034820557
13.5118961334229
18.5248851776123
14.0101909637451
12.5091075897217
19.5028781890869
14.0101909637451
18.0130004882812
23.0162143707275
16.0109996795654
13.50998878479
13.5529041290283
16.5109634399414
11.5079879760742
13.9939785003662
12.5081539154053
15.625
15.5107975006104
17.5130367279053
15.5110359191895
14.5120620727539
41.0289764404297
20.0150012969971
18.5191631317139
15.009880065918
19.0248489379883
20.0128555297852
37.0259284973145
16.5121555328369
40.0278568267822
22.0160484313965
15.0108337402344
36.5269184112549
16.5290832519531
16.0109996795654
15.0108337402344
19.0131664276123
15.0108337402344
16.0109996795654
18.0130004882812
14.009952545166
14.5108699798584
15.5110359191895
20.5152034759521
12.9919052124023
20.0140476226807
18.0130004882812
15.0110721588135
17.5168514251709
13.50998878479
17.0118808746338
20.0128555297852
18.0110931396484
18.500804901123
15.0110721588135
10.0061893463135
12.5091075897217
20.5140113830566
16.0119533538818
17.0121192932129
16.5109634399414
18.0130004882812
15.5060291290283
17.5120830535889
17.5130367279053
16.0129070281982
19.5140838623047
16.0109996795654
17.0118808746338
19.5159912109375
19.5140838623047
15.5119895935059
17.5120830535889
12.0081901550293
22.5169658660889
22.5150585174561
18.0139541625977
13.5130882263184
23.5171318054199
17.0118808746338
14.509916305542
18.5248851776123
17.017126083374
26.5181064605713
14.009952545166
11.5029811859131
10.9958648681641
13.50998878479
17.0121192932129
22.0150947570801
15.5110359191895
16.0119533538818
21.514892578125
23.5168933868408
22.5110054016113
13.0090713500977
17.509937286377
16.5121555328369
18.0151462554932
18.0130004882812
14.509916305542
17.5120830535889
17.5130367279053
14.009952545166
14.009952545166
20.0140476226807
19.0141201019287
12.5088691711426
15.0108337402344
18.0060863494873
19.0141201019287
13.5090351104736
12.0069980621338
13.0021572113037
18.0139541625977
18.524169921875
21.5170383453369
13.5219097137451
31.2609672546387
15.625
15.6259536743164
16.5109634399414
17.0121192932129
17.5130367279053
19.5260047912598
15.5110359191895
22.5160121917725
15.6428813934326
15.6259536743164
15.6240463256836
15.6259536743164
12.0081901550293
24.9729156494141
15.6269073486328
15.625
27.5120735168457
31.2509536743164
26.907205581665
15.6371593475342
31.2511920928955
15.625
15.6271457672119
15.625
31.25
204.62703704834
6.15310668945312
14.1420364379883
15.6378746032715
31.2509536743164
15.6381130218506
15.6300067901611
34.0490341186523
15.625
31.6131114959717
15.625
46.875
15.6259536743164
1.0371208190918
15.6259536743164
15.625
15.6259536743164
15.6137943267822
31.25
15.625
15.6240463256836
15.6259536743164
15.0110721588135
15.6278610229492
0
15.6259536743164
31.2521457672119
15.6259536743164
31.2488079071045
17.0130729675293
0
15.625
15.6261920928955
15.6259536743164
25.7229804992676
15.625
15.625
15.6221389770508
15.6359672546387
15.6259536743164
15.625
15.6261920928955
16.5119171142578
18.5129642486572
13.5090351104736
15.009880065918
16.5109634399414
27.5201797485352
14.009952545166
19.5140838623047
15.0241851806641
15.5119895935059
26.5240669250488
18.5132026672363
15.5000686645508
23.514986038208
10.4949474334717
13.5090351104736
16.0229206085205
18.0130004882812
14.009952545166
15.0110721588135
10.0071430206299
38.0148887634277
15.0110721588135
17.5130367279053
10.0069046020508
10.9951496124268
15.5110359191895
24.0190029144287
13.5090351104736
15.009880065918
26.5011787414551
14.0101909637451
15.5239105224609
20.0140476226807
12.5100612640381
20.0150012969971
15.5107975006104
17.5120830535889
16.5119171142578
13.50998878479
19.0191268920898
16.5112018585205
15.5110359191895
22.0160484313965
13.5071277618408
18.5129642486572
16.0109996795654
14.5101547241211
19.0141201019287
20.5140113830566
18.0130004882812
12.5088691711426
16.0119533538818
13.0088329315186
13.0100250244141
17.5130367279053
16.5109634399414
18.5129642486572
19.5138454437256
12.0079517364502
17.5120830535889
20.5159187316895
14.5220756530762
13.5090351104736
18.5129642486572
19.0129280090332
13.5087966918945
17.5118446350098
20.514965057373
18.0120468139648
19.5140838623047
15.0120258331299
11.5079879760742
0
18.5139179229736
34.5251560211182
16.5109634399414
16.5119171142578
10.5211734771729
16.5109634399414
20.0140476226807
19.5140838623047
15.510082244873
22.0139026641846
19.0131664276123
12.5100612640381
21.0158824920654
11.5079879760742
15.0110721588135
16.5112018585205
12.5269889831543
17.4999237060547
15.0110721588135
13.5090351104736
23.0159759521484
13.5090351104736
21.5151309967041
18.5129642486572
36.5259647369385
30.5221080780029
16.5119171142578
13.50998878479
15.009880065918
15.5110359191895
11.0080242156982
14.509916305542
22.0158100128174
14.009952545166
25.0179767608643
17.0130729675293
0
19.5009708404541
15.0060653686523
21.5151309967041
16.510009765625
20.0090408325195
14.509916305542
16.5109634399414
18.0180072784424
17.0118808746338
34.0240001678467
17.5118446350098
15.0210857391357
15.625
20.0140476226807
17.0121192932129
14.0061378479004
28.019905090332
26.0190963745117
13.0090713500977
17.0128345489502
15.5069828033447
36.5259647369385
14.0101909637451
17.5130367279053
15.5107975006104
17.0037746429443
18.0130004882812
20.514965057373
13.0269527435303
23.5171318054199
11.0061168670654
17.0121192932129
15.5220031738281
20.5099582672119
16.0129070281982
17.5118446350098
21.014928817749
31.0161113739014
13.50998878479
21.5129852294922
33.0228805541992
11.5070343017578
10.5080604553223
16.5109634399414
13.0090713500977
14.0101909637451
15.0110721588135
9.08994674682617
20.0021266937256
15.0229930877686
12.5088691711426
12.4969482421875
28.5201072692871
22.5160121917725
40.5290126800537
14.4989490509033
39.0281677246094
17.5127983093262
20.514965057373
16.510009765625
17.5118446350098
16.5121555328369
20.0009346008301
16.5119171142578
15.0160789489746
15.5110359191895
16.5121555328369
19.0129280090332
20.0140476226807
13.0100250244141
14.009952545166
15.009880065918
19.0141201019287
14.0039920806885
17.5118446350098
14.5220756530762
17.0128345489502
17.4999237060547
23.5159397125244
14.0101909637451
16.5119171142578
13.5090351104736
18.0130004882812
16.5121555328369
15.5110359191895
19.0150737762451
12.0091438293457
24.0170955657959
20.5140113830566
18.5120105743408
35.07399559021
19.0260410308838
17.5120830535889
17.0230865478516
14.509916305542
15.0101184844971
22.0160484313965
16.5119171142578
15.5110359191895
16.5121555328369
16.5109634399414
42.5300598144531
16.0109996795654
15.4960155487061
15.0110721588135
16.5119171142578
34.5380306243896
15.5110359191895
15.5119895935059
16.0109996795654
16.0231590270996
20.514965057373
17.5101757049561
13.0090713500977
16.5119171142578
12.5041007995605
15.0108337402344
13.0100250244141
10.0069046020508
16.0200595855713
12.5091075897217
19.0131664276123
23.0169296264648
16.0109996795654
14.509916305542
16.5119171142578
20.5140113830566
15.0101184844971
21.014928817749
30.5221080780029
12.0079517364502
21.5160846710205
20.0090408325195
15.0110721588135
16.0119533538818
16.5109634399414
20.0150012969971
17.5139904022217
37.0259284973145
12.998104095459
17.0130729675293
15.5110359191895
12.5091075897217
15.009880065918
9.00697708129883
14.9991512298584
33.0181121826172
20.5159187316895
17.0130729675293
19.5140838623047
24.0170955657959
10.5080604553223
17.5118446350098
18.517017364502
17.5130367279053
20.0140476226807
13.0090713500977
12.0120048522949
10.5071067810059
14.509916305542
19.0470218658447
50.5359172821045
14.009952545166
15.0108337402344
16.4930820465088
18.0120468139648
17.5130367279053
13.4890079498291
17.5068378448486
20.0140476226807
9.5069408416748
17.0118808746338
17.0118808746338
24.0168571472168
15.5107975006104
14.0101909637451
14.5058631896973
19.0119743347168
11.0080242156982
24.5060920715332
17.5120830535889
12.0089054107666
14.5161151885986
18.5070037841797
14.5108699798584
18.0120468139648
20.521879196167
15.5110359191895
22.517204284668
17.5127983093262
18.0110931396484
13.50998878479
13.50998878479
20.5190181732178
17.0109272003174
15.5110359191895
20.0259685516357
22.5269794464111
11.5067958831787
31.5060615539551
16.0109996795654
18.0120468139648
31.2519073486328
20.0138092041016
18.5070037841797
22.0160484313965
15.6259536743164
18.0130004882812
18.5120105743408
16.0119533538818
16.5119171142578
12.0089054107666
20.0138092041016
16.0109996795654
12.5088691711426
17.5118446350098
12.5088691711426
16.5119171142578
17.0118808746338
15.0110721588135
20.003080368042
10.5128288269043
17.5149440765381
23.5159397125244
16.5250301361084
13.50998878479
14.509916305542
18.0130004882812
19.5081233978271
17.5130367279053
16.0119533538818
20.0140476226807
19.5140838623047
15.0108337402344
17.5130367279053
19.5109844207764
10.5078220367432
11.0068321228027
13.5090351104736
13.002872467041
16.5119171142578
12.5088691711426
18.0120468139648
14.0109062194824
17.5130367279053
17.0118808746338
28.0201435089111
14.009952545166
26.5178680419922
21.010160446167
20.5140113830566
17.5120830535889
16.0109996795654
15.0091648101807
19.0188884735107
18.0130004882812
20.5140113830566
20.5140113830566
16.0119533538818
15.5000686645508
18.0130004882812
9.99593734741211
16.5119171142578
15.009880065918
40.0280952453613
18.0139541625977
15.5110359191895
17.5127983093262
16.0109996795654
23.0159759521484
18.0130004882812
16.5119171142578
16.5069103240967
15.5107975006104
18.5248851776123
15.009880065918
13.5080814361572
21.014928817749
13.0100250244141
23.5180854797363
10.0069046020508
15.5110359191895
13.0040645599365
14.009952545166
13.0090713500977
13.0090713500977
15.6259536743164
14.009952545166
18.0130004882812
16.0109996795654
29.5212268829346
19.0138816833496
11.5208625793457
20.5140113830566
32.0219993591309
14.0261650085449
21.0158824920654
12.0089054107666
16.5119171142578
16.0109996795654
18.0130004882812
16.024112701416
14.509916305542
14.009952545166
12.0079517364502
11.5079879760742
13.0460262298584
15.5107975006104
16.9999599456787
18.0130004882812
31.2669277191162
13.0090713500977
17.5130367279053
12.0079517364502
16.0109996795654
18.5070037841797
14.009952545166
24.0170955657959
16.5009498596191
21.014928817749
18.5129642486572
18.0130004882812
15.0101184844971
23.5178470611572
14.5111083984375
18.0130004882812
19.0129280090332
15.0110721588135
14.0228271484375
12.0100975036621
19.0129280090332
14.509916305542
25.5069732666016
15.0108337402344
20.0140476226807
15.5110359191895
13.5090351104736
11.5079879760742
21.4989185333252
16.510009765625
21.514892578125
10.5071067810059
13.0090713500977
13.0138397216797
39.5269393920898
11.497974395752
25.0058174133301
23.0159759521484
19.0129280090332
18.5129642486572
18.0230140686035
15.5098438262939
11.5079879760742
15.5110359191895
12.0089054107666
17.0109272003174
26.0179042816162
13.0100250244141
13.0088329315186
16.5119171142578
15.5110359191895
14.0089988708496
14.0089988708496
19.5131301879883
22.5160121917725
23.0269432067871
23.0171680450439
29.0210247039795
23.5171318054199
14.0068531036377
12.4959945678711
43.5299873352051
19.0131664276123
12.0201110839844
19.5138454437256
19.5140838623047
12.0089054107666
13.50998878479
15.510082244873
31.2619209289551
19.0179347991943
19.5190906524658
14.0089988708496
16.0109996795654
15.4979228973389
17.5168514251709
17.0121192932129
10.5071067810059
13.0088329315186
10.498046875
36.0260009765625
19.0138816833496
21.0189819335938
21.5151309967041
21.0280418395996
14.509916305542
17.5118446350098
13.0088329315186
15.5110359191895
14.009952545166
18.5139179229736
18.5079574584961
18.5120105743408
15.0101184844971
18.5141563415527
16.5109634399414
16.5119171142578
21.0139751434326
20.0150012969971
40.0269031524658
24.5168209075928
15.510082244873
18.0130004882812
23.5230922698975
23.5168933868408
18.0120468139648
13.5102272033691
13.50998878479
21.0258960723877
12.9930973052979
24.0170955657959
14.5230293273926
16.5119171142578
17.5120830535889
10.936975479126
22.0150947570801
23.0159759521484
15.009880065918
20.5140113830566
20.5271244049072
36.5200042724609
15.5110359191895
23.5168933868408
14.4939422607422
16.0009860992432
16.5119171142578
15.5119895935059
13.4971141815186
18.0130004882812
14.509916305542
16.0231590270996
15.5198574066162
20.514965057373
16.0121917724609
24.0170955657959
18.0251598358154
16.9999599456787
15.625
15.009880065918
17.0121192932129
17.0121192932129
12.0079517364502
21.9101905822754
15.5107975006104
17.0140266418457
17.5008773803711
25.5181789398193
22.5160121917725
18.5179710388184
16.5109634399414
14.509916305542
12.5091075897217
33.5180759429932
19.44899559021
15.5110359191895
15.0108337402344
14.5101547241211
21.5139389038086
38.0771160125732
14.5101547241211
20.0138092041016
14.5108699798584
16.5109634399414
25.5191326141357
16.5109634399414
21.0139751434326
19.0141201019287
23.0059623718262
18.0130004882812
17.5178050994873
13.3340358734131
13.0090713500977
20.5140113830566
25.5169868469238
13.5087966918945
15.0108337402344
18.0130004882812
13.5090351104736
25.0229835510254
39.5278930664062
20.521879196167
19.4981098175049
16.524076461792
12.0210647583008
15.0179862976074
14.9900913238525
13.5090351104736
18.017053604126
39.0260219573975
12.0089054107666
19.0138816833496
15.5098438262939
15.512228012085
18.0130004882812
13.5090351104736
15.0220394134521
15.6259536743164
12.0139122009277
17.5118446350098
16.5109634399414
28.019905090332
18.5141563415527
16.5119171142578
15.5110359191895
34.527063369751
17.0130729675293
18.0130004882812
11.0080242156982
17.0118808746338
18.5270309448242
14.0101909637451
16.5109634399414
36.5250110626221
15.625
15.510082244873
11.0080242156982
23.2019424438477
15.5079364776611
16.5119171142578
16.0000324249268
13.0100250244141
21.5198993682861
26.0188579559326
19.5138454437256
19.0129280090332
16.5119171142578
31.2669277191162
16.5109634399414
16.016960144043
19.5140838623047
19.0141201019287
13.50998878479
18.5129642486572
35.5260372161865
15.5129432678223
13.5090351104736
40.5330657958984
12.0091438293457
25.1579284667969
18.5129642486572
18.0120468139648
10.5071067810059
20.0150012969971
15.5119895935059
13.0090713500977
15.0151252746582
21.5160846710205
25.0179767608643
19.7958946228027
14.5111083984375
19.5140838623047
12.0141506195068
18.0120468139648
14.5111083984375
12.0081901550293
16.0140991210938
14.509916305542
23.5171318054199
12.5091075897217
16.5119171142578
17.0140266418457
14.0109062194824
19.0129280090332
19.0131664276123
15.5110359191895
26.0181427001953
16.0109996795654
17.5130367279053
23.015022277832
20.5039978027344
35.5291366577148
13.50998878479
12.0069980621338
14.509916305542
15.0108337402344
15.6269073486328
17.0109272003174
13.5109424591064
13.0100250244141
19.5178985595703
16.0138607025146
19.0131664276123
16.5119171142578
19.5140838623047
15.5069828033447
11.5079879760742
16.5121555328369
16.5121555328369
18.5132026672363
17.0118808746338
21.014928817749
34.5239639282227
15.0110721588135
