# Supplementary material for: Optimal clustering under uncertainty
Source: PLoS One. 2018 Oct 2;13(10):e0204627. doi: 10.1371/journal.pone.0204627 (PMC6168142; doi:10.1371/journal.pone.0204627)
Supplement: S1 File — This file contains the number of mismatches (integer count of errors) between the correct label and label output by each algorithm (mismatch error is minimized over all sets of labels that induce the same partitions) in each iteration, and the run time for each algorithm in each iteration, which are used to generate Fig 2 and Table 1. (ZIP) [file pone.0204627.s001.zip › S1 Minimal Data Set for Gaussian Example/results_100_R/R_100_10/time_EM.txt]

245.557069778442
292.510986328125
913.535118103027
99.7769832611084
947.120904922485
710.107803344727
1741.79816246033
99.1001129150391
480.841875076294
14.009952545166
384.387969970703
397.293090820312
445.303916931152
699.995994567871
320.739984512329
803.092956542969
157.623052597046
706.094980239868
152.607917785645
71.0518360137939
525.856971740723
66.0591125488281
21.5151309967041
169.642925262451
189.135074615479
314.763069152832
528.566122055054
202.754974365234
464.90216255188
188.146114349365
858.121156692505
679.481029510498
144.102096557617
221.688985824585
927.662134170532
637.951135635376
239.171981811523
473.309993743896
474.36785697937
153.609037399292
254.179000854492
361.308097839355
92.0639038085938
1488.34705352783
242.037057876587
138.614892959595
344.277858734131
490.360975265503
709.552049636841
158.113956451416
195.137977600098
526.914119720459
174.124002456665
206.155776977539
186.144113540649
736.015796661377
1098.34694862366
202.640056610107
187.142133712769
268.700838088989
650.460004806519
134.424924850464
449.846982955933
319.26417350769
1717.10896492004
1551.65195465088
227.686882019043
112.061977386475
125.09298324585
449.320077896118
332.605123519897
260.69712638855
602.438926696777
466.933965682983
132.611036300659
127.099990844727
349.759101867676
63.5578632354736
155.161142349243
400.33483505249
599.43699836731
785.090923309326
204.658985137939
242.185115814209
203.155994415283
286.736011505127
794.578075408936
647.470951080322
153.117895126343
576.931953430176
847.679853439331
230.178117752075
381.791114807129
147.133827209473
213.14001083374
70.0678825378418
525.885105133057
281.739950180054
216.186046600342
281.719923019409
198.654174804688
236.1159324646
298.789024353027
511.374950408936
90.1260375976562
396.775960922241
152.615785598755
834.597110748291
394.937992095947
670.476913452148
276.701927185059
56.5590858459473
215.152978897095
108.113050460815
59.5591068267822
99.0810394287109
419.883012771606
182.124137878418
476.824998855591
321.473836898804
116.124153137207
494.361877441406
983.186006546021
679.993867874146
373.790979385376
231.709957122803
436.830997467041
505.381107330322
136.108875274658
160.145044326782
690.489053726196
394.773960113525
185.627222061157
170.60399055481
169.607877731323
225.655078887939
265.171051025391
356.265068054199
292.195081710815
136.607885360718
130.604982376099
371.274948120117
259.682893753052
166.110992431641
115.598201751709
806.122064590454
118.182897567749
178.984880447388
384.284973144531
163.114070892334
1087.31412887573
245.664119720459
436.809062957764
130.605936050415
380.272150039673
99.0548133850098
252.707958221436
453.320980072021
937.666177749634
1057.36494064331
453.824043273926
915.69709777832
360.273122787476
756.547927856445
592.92197227478
614.448070526123
498.405933380127
643.62096786499
221.157073974609
243.839979171753
700.486183166504
356.146097183228
186.694860458374
178.161859512329
356.762170791626
538.033962249756
193.650007247925
98.0820655822754
588.428974151611
218.667030334473
715.496063232422
234.178066253662
207.159042358398
1770.18284797668
82.5569629669189
71.5758800506592
141.112089157104
199.153184890747
882.637023925781
628.950834274292
107.075929641724
250.409841537476
186.144113540649
546.402931213379
378.784894943237
74.1050243377686
184.126138687134
180.142879486084
303.209066390991
605.448007583618
293.707132339478
137.630939483643
460.370063781738
274.707078933716
433.728933334351
950.72078704834
196.0289478302
161.109924316406
513.383150100708
165.135860443115
145.624876022339
429.89182472229
58.0439567565918
157.616853713989
618.165016174316
352.24986076355
719.509124755859
236.156940460205
432.608127593994
442.412137985229
286.977052688599
286.201953887939
818.086862564087
185.644149780273
861.193180084229
399.283885955811
925.673961639404
318.504095077515
376.651048660278
197.569847106934
459.249973297119
79.6480178833008
881.242990493774
348.304986953735
360.116004943848
844.833850860596
425.550937652588
244.223833084106
404.459953308105
1132.61580467224
128.61704826355
288.493871688843
687.638998031616
128.221988677979
511.989831924438
187.612056732178
67.6388740539551
194.690942764282
286.057949066162
251.278877258301
395.321846008301
722.985982894897
336.993932723999
538.195848464966
880.035877227783
237.57004737854
177.239894866943
52.9937744140625
175.602197647095
548.758029937744
249.053001403809
46.8881130218506
1049.76797103882
242.462158203125
734.044790267944
202.676057815552
148.358106613159
79.8020362854004
396.811008453369
534.749984741211
143.774032592773
571.336030960083
439.53800201416
258.175849914551
216.434001922607
450.575828552246
381.207942962646
221.944093704224
95.0691699981689
265.245914459229
367.190837860107
94.0370559692383
439.011096954346
417.427062988281
458.570003509521
367.22993850708
339.730024337769
455.361843109131
464.34211730957
1277.21810340881
887.62903213501
484.375953674316
692.528009414673
863.174915313721
292.205810546875
260.721921920776
357.264995574951
759.091854095459
323.240995407104
367.262125015259
65.040111541748
269.345045089722
115.126848220825
972.71990776062
231.672048568726
174.675941467285
61.5439414978027
661.480903625488
258.69607925415
246.186017990112
106.575965881348
147.624969482422
452.339887619019
396.796941757202
137.608051300049
427.84595489502
1201.36880874634
255.689859390259
214.13516998291
329.777956008911
196.171045303345
152.595996856689
211.313009262085
260.195970535278
524.885177612305
270.675897598267
230.675935745239
217.166900634766
515.388011932373
507.668018341064
273.192882537842
754.416942596436
227.19407081604
136.591911315918
871.707916259766
119.086027145386
946.171045303345
67.5351619720459
323.723077774048
126.591205596924
94.0840244293213
307.240009307861
536.058902740479
273.24104309082
243.249177932739
149.601221084595
402.302026748657
636.038064956665
65.546989440918
180.61089515686
562.947034835815
288.199901580811
410.359144210815
248.6891746521
793.5631275177
596.910953521729
248.176097869873
517.854928970337
123.091220855713
52.0880222320557
312.233209609985
241.683959960938
309.717893600464
579.413175582886
57.161808013916
682.003021240234
210.670948028564
363.756895065308
482.353925704956
435.307025909424
331.98094367981
147.099018096924
242.684125900269
190.130949020386
323.712110519409
1089.84589576721
60.0309371948242
243.684053421021
226.172924041748
207.177877426147
1747.95603752136
301.213979721069
372.775793075562
715.019941329956
253.180980682373
862.622976303101
83.0750465393066
412.805080413818
446.327924728394
180.654048919678
157.105922698975
178.631067276001
453.522205352783
276.195049285889
353.745937347412
689.490079879761
71.5861320495605
537.905931472778
209.192037582397
283.211946487427
160.115003585815
581.928968429565
456.321954727173
226.199865341187
330.268144607544
530.622005462646
203.051805496216
217.045068740845
1117.29383468628
152.070045471191
803.117990493774
367.293834686279
123.09193611145
532.877922058105
817.579984664917
164.599895477295
384.75513458252
443.819046020508
193.136215209961
303.7269115448
329.243898391724
530.400991439819
118.091821670532
631.942987442017
380.765199661255
97.5749492645264
18.0180072784424
67.0478343963623
371.236085891724
145.102977752686
838.129043579102
652.456998825073
390.759944915771
1216.60304069519
535.111904144287
378.767967224121
401.82089805603
25.036096572876
83.5719108581543
95.5610275268555
926.252126693726
193.650007247925
109.594821929932
558.879852294922
787.199974060059
211.200952529907
692.997932434082
255.692958831787
287.216901779175
404.823064804077
375.748872756958
467.336177825928
205.744981765747
278.697967529297
168.647050857544
288.65385055542
211.663007736206
334.73801612854
536.891937255859
446.816921234131
151.646137237549
742.038011550903
407.30094909668
572.92103767395
611.936092376709
304.781913757324
157.106876373291
95.5541133880615
234.555959701538
81.1488628387451
495.416164398193
678.646087646484
622.581005096436
229.174137115479
215.165138244629
1057.38091468811
126.091003417969
322.210073471069
214.163064956665
780.071973800659
428.836822509766
139.111995697021
402.832984924316
236.679792404175
1182.37280845642
2281.21590614319
260.200977325439
385.803937911987
271.708965301514
299.266815185547
420.825958251953
98.5820293426514
283.70189666748
327.739000320435
410.794019699097
528.887033462524
195.150852203369
189.151048660278
106.08696937561
351.972818374634
175.1389503479
184.700965881348
545.417070388794
72.551965713501
302.232027053833
491.348028182983
229.175090789795
611.955881118774
631.949186325073
399.318933486938
226.155042648315
341.753005981445
82.5760364532471
370.797157287598
164.629936218262
163.128137588501
432.796001434326
273.187875747681
794.081926345825
1104.93302345276
377.777814865112
208.660125732422
496.861934661865
541.932106018066
722.024917602539
515.415906906128
344.836950302124
311.221122741699
576.909065246582
567.402124404907
440.341949462891
894.662141799927
365.758180618286
306.717872619629
281.712055206299
367.255926132202
415.807008743286
509.371995925903
1114.84599113464
99.5719432830811
224.161148071289
58.5408210754395
415.300846099854
90.0640487670898
143.605947494507
595.457077026367
178.627014160156
478.852033615112
50.5239963531494
523.378133773804
555.408000946045
255.712032318115
307.705879211426
149.123907089233
59.0798854827881
145.174026489258
142.132043838501
854.644060134888
545.910120010376
96.0559844970703
1149.33586120605
59.5607757568359
531.081914901733
837.605953216553
823.142051696777
287.708044052124
563.913106918335
626.991033554077
182.653188705444
220.166921615601
470.834016799927
796.589851379395
120.108842849731
139.615058898926
783.056020736694
35.5100631713867
429.299831390381
329.734802246094
105.587005615234
338.252067565918
152.113914489746
619.93408203125
399.796009063721
676.480054855347
575.407028198242
620.438814163208
235.31699180603
887.496948242188
212.661981582642
240.708112716675
239.739179611206
246.67501449585
309.719085693359
581.313848495483
330.244064331055
95.0779914855957
1475.56304931641
416.306972503662
600.939035415649
615.655183792114
209.196090698242
274.218082427979
365.262985229492
308.87508392334
718.560218811035
148.61798286438
1603.96695137024
380.300045013428
92.5707817077637
831.624984741211
565.403938293457
281.199216842651
410.274028778076
145.615100860596
1087.2700214386
443.814992904663
339.252948760986
641.556978225708
108.088970184326
85.5529308319092
112.592935562134
312.709093093872
273.413896560669
94.0780639648438
439.79287147522
389.29295539856
753.545999526978
717.519998550415
590.402126312256
900.633096694946
388.28706741333
540.441989898682
306.71501159668
44.044017791748
100.07119178772
240.211009979248
313.238143920898
742.026090621948
601.411104202271
195.651054382324
252.175092697144
655.193090438843
534.379959106445
524.884939193726
241.671085357666
578.922986984253
166.148900985718
331.768989562988
188.14492225647
376.276969909668
349.920988082886
613.471984863281
744.52805519104
398.844003677368
556.881904602051
277.255058288574
809.587001800537
1132.30395317078
47.5461483001709
256.233215332031
370.763063430786
444.330930709839
409.790992736816
444.377899169922
405.78818321228
317.224979400635
282.714128494263
336.750984191895
149.594068527222
468.837022781372
266.726016998291
957.679033279419
288.725137710571
90.0769233703613
1064.26501274109
418.338060379028
342.875957489014
160.125970840454
384.421825408936
134.099960327148
250.678062438965
369.273900985718
181.128025054932
381.320953369141
203.644990921021
396.292924880981
409.803152084351
596.083879470825
249.689102172852
335.230112075806
438.344955444336
548.389911651611
515.583038330078
859.507083892822
64.0280246734619
778.686046600342
396.743774414062
675.00114440918
380.754947662354
228.162050247192
214.663028717041
202.558040618896
43.5140132904053
273.750066757202
211.150169372559
887.196063995361
297.770977020264
999.469995498657
164.827823638916
1247.9350566864
132.099151611328
605.951070785522
480.341911315918
205.671072006226
487.827777862549
190.146923065186
203.633069992065
1038.91086578369
839.589834213257
426.923990249634
378.769159317017
161.098003387451
512.879848480225
462.851047515869
380.769968032837
244.678020477295
171.944141387939
391.324996948242
262.699127197266
1249.92299079895
266.725063323975
235.177993774414
196.151971817017
284.202098846436
116.578102111816
221.662044525146
282.546043395996
1021.77691459656
42.029857635498
121.574878692627
136.108875274658
171.624183654785
72.5629329681396
1686.22398376465
950.289964675903
1435.51898002625
533.879041671753
396.352052688599
324.732065200806
86.5609645843506
299.200057983398
128.60894203186
254.693031311035
916.661024093628
255.722999572754
350.243091583252
155.592203140259
852.015972137451
173.666954040527
917.163848876953
191.148996353149
1124.8631477356
27.0299911499023
306.214809417725
1205.85703849792
1114.28904533386
361.268043518066
81.5708637237549
583.425045013428
141.113042831421
107.563972473145
1198.41313362122
640.460014343262
126.124143600464
389.762878417969
241.660118103027
777.242183685303
642.467021942139
245.187044143677
688.381195068359
266.227006912231
579.946994781494
141.649007797241
114.080905914307
70.4050064086914
218.167781829834
39.5410060882568
966.707944869995
509.407043457031
852.100133895874
315.230846405029
44.0399646759033
150.606870651245
247.675180435181
158.623933792114
315.265893936157
207.344055175781
729.034900665283
363.275051116943
518.869876861572
530.412912368774
689.996004104614
679.053068161011
761.595964431763
584.948062896729
486.392021179199
570.434093475342
1091.78018569946
832.586050033569
469.874858856201
663.971900939941
735.538959503174
341.732025146484
106.087923049927
301.70202255249
900.139093399048
46.0491180419922
552.948951721191
77.5549411773682
413.805961608887
352.751016616821
83.6410522460938
786.636829376221
678.480863571167
241.10221862793
231.652975082397
411.291837692261
119.610071182251
902.139186859131
894.145011901855
103.583812713623
477.889060974121
186.644077301025
347.259998321533
443.809986114502
556.37788772583
771.046161651611
337.378025054932
218.145132064819
175.636053085327
1193.35794448853
702.02898979187
256.6819190979
365.771055221558
169.203042984009
162.632942199707
1114.28999900818
863.59691619873
125.591039657593
24.0159034729004
634.93800163269
471.198797225952
504.869937896729
504.88805770874
973.183870315552
365.772008895874
313.54284286499
491.361856460571
312.308073043823
133.6510181427
77.1279335021973
311.233043670654
297.2412109375
573.932886123657
354.264974594116
691.580057144165
309.769153594971
515.877962112427
947.739124298096
568.402051925659
540.092945098877
299.74102973938
349.925994873047
268.724918365479
545.899152755737
504.405975341797
261.696100234985
123.301982879639
113.592863082886
303.231954574585
544.550895690918
175.660133361816
235.166788101196
523.929119110107
246.211051940918
55.042028427124
598.422050476074
136.60717010498
843.436002731323
386.327981948853
68.5489177703857
167.175054550171
115.602970123291
290.208101272583
546.453952789307
339.752912521362
334.817886352539
165.611982345581
482.856035232544
349.248886108398
196.640968322754
267.189025878906
378.772974014282
276.065111160278
221.698999404907
595.991849899292
204.658031463623
148.605108261108
473.345994949341
136.591911315918
183.128833770752
402.320861816406
182.69681930542
207.82208442688
127.102136611938
824.632167816162
140.092134475708
333.71901512146
550.402879714966
117.595911026001
464.357852935791
197.196960449219
52.0370006561279
1446.83218002319
324.073076248169
234.193801879883
295.813083648682
408.868074417114
323.729991912842
460.820198059082
539.39414024353
499.368906021118
363.758087158203
721.291065216064
214.164018630981
696.516036987305
358.775854110718
289.71791267395
131.582021713257
307.216882705688
406.799077987671
152.602910995483
167.157888412476
257.694959640503
173.118114471436
55.6080341339111
655.53092956543
254.734039306641
156.605958938599
489.84694480896
368.772029876709
137.096881866455
260.69712638855
449.339866638184
754.945039749146
334.748983383179
308.230876922607
1023.29587936401
190.128803253174
595.935106277466
305.526971817017
198.162078857422
156.603097915649
245.185136795044
1369.97103691101
258.241891860962
256.20698928833
350.248098373413
451.308012008667
331.735134124756
453.809976577759
890.619039535522
708.001852035522
293.721914291382
608.43300819397
248.172044754028
1445.25003433228
48.0339527130127
302.201986312866
141.613006591797
101.067066192627
206.647157669067
746.503114700317
1511.14416122437
211.66205406189
302.726984024048
266.228914260864
272.608041763306
264.688014984131
595.978975296021
255.66291809082
182.654857635498
251.672983169556
562.418937683105
415.807962417603
1493.57485771179
1008.70990753174
521.935939788818
195.137977600098
281.215906143188
