# Supplementary material for: Optimal clustering under uncertainty
Source: PLoS One. 2018 Oct 2;13(10):e0204627. doi: 10.1371/journal.pone.0204627 (PMC6168142; doi:10.1371/journal.pone.0204627)
Supplement: S1 File — This file contains the number of mismatches (integer count of errors) between the correct label and label output by each algorithm (mismatch error is minimized over all sets of labels that induce the same partitions) in each iteration, and the run time for each algorithm in each iteration, which are used to generate Fig 2 and Table 1. (ZIP) [file pone.0204627.s001.zip › S1 Minimal Data Set for Gaussian Example/results_100_R/R_100_10/time_MCMC-I.txt]

12030.3101539612
11348.7801551819
11338.1390571594
11430.6819438934
11922.3301410675
11900.3601074219
12008.6979866028
11965.1761054993
11997.0970153809
12258.6090564728
11510.8079910278
12105.0801277161
12127.9180049896
12177.8430938721
12141.7419910431
12070.0170993805
12178.4629821777
12100.1060009003
12055.5810928345
12176.8219470978
12195.0221061707
12168.9538955688
12165.4710769653
12245.857000351
12163.0520820618
12116.0039901733
12206.1829566956
12138.0829811096
11525.5529880524
11560.4791641235
12069.1320896149
12316.9648647308
12107.489824295
11540.3890609741
12126.5599727631
12087.8410339355
11578.3879756927
12281.6059589386
11550.772190094
12155.9541225433
12166.3110256195
11405.6401252747
12209.5468044281
12222.2220897675
12107.6250076294
12202.72397995
12212.9189968109
12257.2770118713
12178.6830425262
12224.7970104218
12201.180934906
11431.1430454254
11554.8582077026
12216.0968780518
12307.4958324432
11440.7110214233
11613.1899356842
12227.7450561523
11601.4039516449
11578.8080692291
11582.2629928589
11549.2069721222
12069.5080757141
12261.2090110779
12165.3771400452
12191.7247772217
12270.5609798431
12055.2599430084
11953.6800384521
11453.1471729279
11596.7929363251
12201.5008926392
12185.0259304047
12118.5441017151
12096.0311889648
11527.1501541138
11570.5940723419
12152.6641845703
12185.8470439911
11506.954908371
12155.7581424713
12236.2740039825
12192.0738220215
12179.3859004974
12207.4949741364
12154.0689468384
11483.5350513458
12148.5648155212
12152.1408557892
12192.1260356903
12229.8009395599
12155.7087898254
12287.8210544586
12066.2620067596
12339.6439552307
12077.9650211334
12092.1111106873
12225.6100177765
12437.8471374512
11451.57289505
11753.7939548492
12161.2951755524
13161.8099212646
12113.8651371002
12011.1701488495
11574.579000473
12194.7259902954
12316.3061141968
12135.7409954071
12063.2729530334
12361.1350059509
12055.0699234009
12078.6249637604
12052.267074585
12201.6980648041
12157.6619148254
12138.2291316986
11560.7419013977
11569.2000389099
12175.1420497894
11591.3081169128
12229.2370796204
12124.361038208
11571.280002594
12256.0110092163
12107.7420711517
12242.5789833069
12145.4031467438
12166.1520004272
12117.3529624939
11433.9191913605
12022.6180553436
11474.3700027466
11481.2262058258
12008.996963501
12146.2938785553
12033.9488983154
12142.8050994873
12075.670003891
11499.0248680115
12174.7331619263
12140.6180858612
12285.3879928589
11649.9810218811
12156.6309928894
11594.9738025665
12166.8601036072
11470.2458381653
12260.4100704193
12157.8230857849
12089.1008377075
12131.1409473419
12095.1597690582
11487.8959655762
12153.1898975372
12206.2618732452
12056.1580657959
12038.4118556976
12261.8989944458
11422.7638244629
11576.7729282379
11477.7829647064
12131.8039894104
11436.8681907654
12102.6079654694
11442.0440196991
11483.2541942596
11983.7229251862
12066.0710334778
12147.7560997009
12173.8338470459
11549.9560832977
11302.6368618011
12121.4878559113
11574.4299888611
12069.5569515228
12182.0929050446
11959.0611457825
12082.9060077667
12285.5281829834
12147.6609706879
11570.6448554993
11996.4768886566
12080.1239013672
12061.4380836487
12027.6038646698
12053.612947464
12082.9558372498
12037.0318889618
11418.2078838348
12093.1251049042
12108.2239151001
11490.2241230011
12084.6991539001
11995.0089454651
12171.1740493774
12094.4559574127
11996.680021286
12100.6700992584
12248.0220794678
11621.8929290771
12035.3269577026
12600.0618934631
12123.5151290894
12128.4210681915
11538.2640361786
12159.0840816498
12074.1078853607
12012.2320652008
12150.1200199127
12129.7609806061
12114.3159866333
12087.3939990997
12090.0790691376
12178.2109737396
12119.668006897
12160.8150005341
12068.6800479889
12051.6788959503
11995.9959983826
12058.413028717
12095.1910018921
11480.9720516205
12059.8549842834
12141.8931484222
12083.261013031
12228.8248538971
12106.0118675232
12088.9549255371
11974.9789237976
11351.879119873
12044.9619293213
12004.3299198151
11289.393901825
11459.6519470215
12068.9351558685
11303.2429218292
11957.2689533234
11965.5251502991
11934.9272251129
11452.0120620728
12047.737121582
12008.4989070892
11980.1499843597
11323.4059810638
12078.3789157867
12064.1689300537
11443.4537887573
11368.9858913422
11885.0810527802
11372.241973877
12067.2678947449
11356.5030097961
11320.1849460602
11984.8399162292
11899.463891983
11855.5290699005
12025.4058837891
11957.3450088501
12075.1121044159
12026.9198417664
11953.9339542389
11866.1348819733
11998.4188079834
11388.0529403687
11481.8918704987
12057.1279525757
11389.3749713898
12008.6228847504
11430.9549331665
12056.0920238495
11931.5659999847
11447.4329948425
11496.2718486786
12113.410949707
12086.7938995361
11993.5808181763
11974.0350246429
12063.6858940125
11468.5399532318
11964.9729728699
11995.0840473175
11867.8689002991
11337.3658657074
11434.769153595
12309.9780082703
12204.8208713531
11513.2141113281
12214.9910926819
11503.9169788361
12181.6630363464
11404.3800830841
11554.5129776001
12155.7540893555
12097.8469848633
11500.2021789551
11394.8180675507
12031.56208992
11310.4870319366
11506.5860748291
12176.4719486237
12266.8840885162
12200.7720470428
12084.8751068115
11397.1610069275
12036.0550880432
12129.5969486237
12028.8801193237
12184.4661235809
11546.4839935303
11996.4938163757
12178.7729263306
12133.7530612946
11559.3509674072
12223.7899303436
11960.5488777161
12088.6681079865
12055.5629730225
12041.5349006653
11500.9560585022
12107.6009273529
12109.6391677856
12129.1439533234
11451.9989490509
12164.6661758423
12215.1429653168
12225.4221439362
12168.7049865723
12405.3511619568
11514.5819187164
11466.0210609436
11365.3681278229
12101.7520427704
12248.1348514557
12197.5121498108
11678.3609390259
12118.8778877258
12177.5867938995
12109.992980957
11563.3361339569
12171.1690425873
12132.719039917
11955.0530910492
11471.9321727753
12036.0488891602
12095.8800315857
12161.0860824585
12040.9228801727
12134.8509788513
12085.1619243622
11536.2010002136
12183.8049888611
12067.1849250793
12063.5280609131
12269.9339389801
12218.92786026
12099.6391773224
12090.7790660858
12095.5650806427
11986.0210418701
12190.1400089264
12138.6880874634
12049.8759746552
12134.6840858459
12049.8127937317
12197.7410316467
11560.467004776
12164.7047996521
12115.3390407562
11533.096075058
12004.8317909241
12137.2091770172
11469.6800708771
12051.9599914551
12152.8520584106
11577.1050453186
12155.387878418
12096.5909957886
12256.826877594
12077.8551101685
11326.5719413757
11960.3888988495
12183.2330226898
11440.1860237122
11383.4891319275
11470.7410335541
11470.9510803223
11390.9738063812
12088.1319046021
11392.0631408691
12216.7670726776
12091.7360782623
12175.8589744568
12068.7789916992
12048.3460426331
12036.2010002136
12013.2710933685
11410.2640151978
12035.0408554077
12141.06798172
11307.0020675659
11997.0550537109
12038.1090641022
11551.2328147888
12210.8459472656
12157.5450897217
12083.9240550995
12207.0500850677
12209.9690437317
12197.8409290314
12037.7480983734
12058.32695961
12066.6801929474
11487.7550601959
12105.6859493256
11954.4849395752
12156.8558216095
12080.5840492249
12185.8098506927
12262.8538608551
12058.1109523773
12002.7120113373
12214.3030166626
12101.1021137238
12031.5887928009
12176.2771606445
12032.7119827271
12197.7779865265
12094.761133194
12039.088010788
11574.9509334564
11323.5590457916
12186.6581439972
12140.8491134644
12005.9368610382
12238.744020462
12145.6091403961
11959.8550796509
12030.1749706268
11862.8978729248
12147.1428871155
12026.2069702148
12136.323928833
12046.1399555206
11443.7110424042
11357.1119308472
12010.1020336151
11355.1099300385
12238.3279800415
11477.6542186737
11484.1618537903
12094.7749614716
12098.7339019775
12188.7428760529
11937.8869533539
11472.2230434418
12051.8448352814
12187.087059021
12059.4661235809
11363.2090091705
12064.6879673004
12082.170009613
12221.5170860291
12244.7168827057
12191.2989616394
12039.7319793701
12302.3788928986
11537.0399951935
12141.9529914856
12156.7730903625
12140.4180526733
12165.0660037994
12135.3490352631
12053.4179210663
12079.5919895172
11991.3420677185
11983.3669662476
12192.2008991241
11441.5860176086
12261.7979049683
11591.7959213257
12227.2911071777
12125.3819465637
12188.7328624725
11476.9330024719
11538.8140678406
11594.1841602325
12195.9881782532
12095.244884491
11637.2950077057
12068.6068534851
12158.1180095673
12158.802986145
11943.9899921417
12164.6859645844
11469.691991806
12150.2928733826
12092.0588970184
12162.2488498688
12010.1838111877
11475.5620956421
12010.4279518127
12062.8459453583
12100.2380847931
12235.2931499481
12222.1760749817
12141.312122345
12147.1750736237
12058.4409236908
11573.2450485229
12139.8661136627
11522.449016571
12152.2991657257
12041.1021709442
12189.3157958984
12069.0279006958
12191.6170120239
12225.05402565
11395.546913147
12071.3889598846
12100.89802742
12131.490945816
11506.1721801758
11462.3908996582
12155.1601886749
11462.4569416046
12106.6670417786
12215.4951095581
11504.1470527649
12110.368013382
12071.6331005096
11401.4029502869
12026.5250205994
12059.7188472748
12118.1900501251
12035.0811481476
12052.5650978088
12125.0250339508
11995.9239959717
12235.4021072388
12181.6658973694
12114.049911499
11999.8710155487
12151.3710021973
12181.1850070953
12033.8158607483
11657.9618453979
11554.5580387115
12037.2560024261
11395.4210281372
12191.9469833374
11988.7688159943
12148.5619544983
12197.3650455475
12190.554857254
12102.2489070892
12250.8161067963
12112.872838974
12174.1030216217
11531.378030777
12097.2039699554
12004.9171447754
11535.551071167
12081.6848278046
12070.6849098206
12114.7949695587
11321.2671279907
12168.8299179077
12179.3739795685
12202.0349502563
11500.7259845734
12141.8399810791
12123.3160495758
12022.0351219177
12018.2349681854
12151.0307788849
12131.138086319
12136.4290714264
12064.7239685059
12002.5758743286
12130.3429603577
12078.5808563232
11430.713891983
12148.5760211945
12176.1019229889
12183.6559772491
11344.7630405426
12147.4421024323
12132.4510574341
12135.4949474335
12130.6190490723
11543.8861846924
12201.7450332642
11462.9461765289
11463.1960391998
12187.420129776
12043.7188148499
12014.6300792694
12004.0948390961
11573.7850666046
11448.3380317688
12212.8739356995
11423.3539104462
12042.8841114044
12156.5208435059
11407.201051712
12141.6480541229
12132.2448253632
12074.5530128479
12160.8829498291
12024.1968631744
11496.150970459
11958.8429927826
12057.8291416168
11485.8481884003
12142.3561573029
12125.9360313416
12310.5239868164
12307.6899051666
11478.394985199
12322.5510120392
12203.3178806305
12325.4508972168
11615.4210567474
11546.5970039368
12368.940114975
12128.4320354462
11531.938791275
11575.3221511841
11506.1459541321
12101.6230583191
12064.0528202057
11578.234910965
12246.3099956512
12108.060836792
12100.3150939941
12162.2769832611
12083.291053772
12140.1460170746
11397.4571228027
12034.1610908508
12123.0928897858
12089.6549224854
12198.657989502
12237.7688884735
11413.6509895325
12192.4018859863
12188.4410381317
11424.7059822083
12122.3521232605
12208.7049484253
12089.6439552307
12131.6039562225
11454.2670249939
12153.2959938049
12113.6319637299
12146.2228298187
11481.9831848145
12146.8989849091
11390.9301757812
12221.2951183319
12179.0659427643
12230.4501533508
12139.995098114
11548.2470989227
12041.5170192719
11471.1298942566
12140.3539180756
11516.2670612335
12150.9418487549
12043.6642169952
12105.052947998
12058.0418109894
12180.6170940399
11504.0230751038
12191.5400028229
11982.1979999542
12032.2000980377
12183.158159256
12150.1250267029
12131.8140029907
12160.0821018219
12157.7990055084
12027.5249481201
12181.3399791718
12139.8220062256
11554.2030334473
11623.7590312958
11564.1849040985
11432.1360588074
11458.1599235535
12165.3039455414
12181.9319725037
11417.6740646362
11979.9571037292
11475.5790233612
12162.8839969635
12041.247844696
12140.71393013
11392.5120830536
12209.235906601
12208.753824234
12162.4519824982
12305.5839538574
12106.3392162323
11435.9319210052
12081.4380645752
11583.820104599
12196.8138217926
12133.9230537415
12195.4810619354
12280.7879447937
12148.106098175
12205.3999900818
12117.3579692841
11430.3212165833
11501.4269351959
12183.2711696625
12218.0120944977
12060.1041316986
11547.0819473267
12295.8540916443
11431.2551021576
12190.171957016
11465.6147956848
12158.7300300598
12172.8701591492
12123.7978935242
11386.9540691376
12047.7151870728
12149.5370864868
11625.0450611115
12231.1751842499
11529.9150943756
12172.2598075867
12113.2740974426
12169.5020198822
11372.8029727936
12150.6199836731
12277.9130935669
12172.1308231354
12187.1240139008
12093.7550067902
12120.8689212799
11422.1000671387
12045.5241203308
11473.3140468597
12071.6671943665
12123.5930919647
12034.4240665436
12045.1009273529
12129.5800209045
11357.5978279114
11300.3611564636
12023.2870578766
12027.5709629059
11570.3909397125
12078.4599781036
12143.6069011688
12171.6611385345
12225.8260250092
11492.1960830688
12104.2008399963
12104.777097702
11460.1509571075
12035.6969833374
12021.0239887238
12175.390958786
12000.9729862213
12153.3279418945
12253.5700798035
12266.0300731659
12166.7211055756
12110.8248233795
12217.6599502563
12226.2070178986
12143.0690288544
11599.1351604462
11485.2969646454
12272.989988327
12120.1100349426
12190.9821033478
12252.2828578949
12144.5360183716
12090.606212616
12144.4451808929
12073.5769271851
12118.9770698547
12082.9148292542
12073.5561847687
11546.4899539948
12054.1360378265
11576.4100551605
12243.8218593597
12199.3198394775
12105.6787967682
11422.5969314575
11511.8598937988
12174.0460395813
12165.1210784912
11349.1458892822
12150.7160663605
12040.922164917
12154.3569564819
12134.181022644
12019.2701816559
12102.0951271057
12199.6550559998
12230.5479049683
12107.5918674469
12041.5329933167
11360.1040840149
12090.1329517365
12222.6059436798
12076.5099525452
12088.1490707397
12239.8478984833
11440.0849342346
12074.4922161102
12023.1130123138
12107.2309017181
12187.2341632843
11512.2151374817
11524.7030258179
12160.6810092926
11447.0880031586
12119.6720600128
11960.7770442963
12007.1289539337
11989.8371696472
12709.0029716492
12238.1699085236
11427.7391433716
11506.1798095703
12189.0640258789
12134.4420909882
12272.6969718933
11546.285867691
12204.8268318176
12022.045135498
11509.2630386353
12049.5631694794
11468.5308933258
11492.0389652252
12137.1350288391
11611.536026001
11523.6899852753
11515.3751373291
12091.5718078613
11455.6198120117
12150.3839492798
11636.4178657532
12143.3820724487
12169.9080467224
12154.7269821167
12071.9010829926
12140.9049034119
12192.4681663513
12038.162946701
11964.7669792175
11322.5758075714
11503.9749145508
12183.9139461517
12185.9991550446
12159.0979099274
12119.4820404053
12086.788892746
11400.3369808197
12119.6310520172
11976.6621589661
12101.5059947968
12060.1480007172
11388.1289958954
11957.9138755798
12068.794965744
11394.4540023804
12295.3729629517
12118.0980205536
11539.1092300415
12090.628862381
12210.7310295105
12261.3868713379
12172.7259159088
12371.2959289551
12122.7068901062
11427.6268482208
11458.1971168518
12091.3150310516
11482.3160171509
12198.6939907074
12062.5340938568
12216.304063797
12178.2469749451
12153.7699699402
12116.2140369415
11343.8999652863
12155.6911468506
12259.0179443359
12163.6700630188
12144.8321342468
11506.0789585114
12011.785030365
11354.7489643097
11959.9771499634
12096.8809127808
12203.1879425049
12047.1031665802
12236.7131710052
12041.2209033966
11535.7990264893
12258.7249279022
12142.6019668579
11402.1470546722
12222.3670482635
12175.2879619598
12187.2100830078
11501.3768672943
12165.26222229
12125.0538825989
12166.4018630981
12099.2798805237
11574.8600959778
12257.4000358582
11482.3648929596
12115.7450675964
11536.9710922241
12226.3309955597
11597.9280471802
11526.8361568451
12158.1950187683
12163.1081104279
12115.6101226807
12095.6690311432
12099.3177890778
12145.2338695526
12063.3549690247
12248.3608722687
12203.0999660492
12265.7978534698
11467.1609401703
11921.6079711914
12184.611082077
12250.293970108
11984.2028617859
12135.0140571594
12144.8931694031
12183.1700801849
12046.3140010834
12168.8058376312
11505.2199363708
11996.2050914764
12140.6450271606
12124.1450309753
12159.1808795929
11983.0651283264
12138.7801170349
11550.8918762207
12106.7039966583
12127.6321411133
11534.7421169281
12021.4829444885
11946.2220668793
12074.8479366302
12063.493013382
11969.6869850159
12098.653793335
11603.334903717
11353.4770011902
11452.0900249481
12086.5108966827
11511.5950107574
12083.0578804016
11369.7040081024
12109.5440387726
11433.1789016724
12125.7028579712
12037.7922058105
12160.0711345673
12164.8020744324
12290.5290126801
12025.787115097
12038.9769077301
12908.6930751801
12953.6340236664
12231.1310768127
12046.6210842133
12153.5611152649
11994.5077896118
12137.3450756073
12279.7019481659
12177.7260303497
11915.0478839874
11949.6791362762
12028.6870002747
12173.9070415497
12081.2690258026
11533.1139564514
12076.0488510132
12108.1910133362
12053.8439750671
