# Supplementary material for: Optimal clustering under uncertainty
Source: PLoS One. 2018 Oct 2;13(10):e0204627. doi: 10.1371/journal.pone.0204627 (PMC6168142; doi:10.1371/journal.pone.0204627)
Supplement: S1 File — This file contains the number of mismatches (integer count of errors) between the correct label and label output by each algorithm (mismatch error is minimized over all sets of labels that induce the same partitions) in each iteration, and the run time for each algorithm in each iteration, which are used to generate Fig 2 and Table 1. (ZIP) [file pone.0204627.s001.zip › S1 Minimal Data Set for Gaussian Example/results_100_R/R_100_10/time_MCMC.txt]

13320.9609985352
13016.7338848114
13010.3359222412
11836.8589878082
13247.9960918427
12261.3477706909
12279.244184494
13445.4050064087
13503.998041153
11476.6778945923
13208.9629173279
13260.262966156
13209.7141742706
13152.2088050842
11945.5180168152
13244.0340518951
13211.2579345703
11615.0810718536
11471.5700149536
13231.4369678497
13376.6400814056
12004.0051937103
12069.5390701294
11498.2500076294
13248.2721805573
13277.6849269867
11952.4319171906
13193.4180259705
11274.3580341339
11243.3218955994
11844.2509174347
12223.5457897186
11297.6641654968
11926.2371063232
11920.7291603088
13361.01603508
11318.9868927002
11415.9409999847
11275.3620147705
11974.8330116272
13230.7910919189
13453.5160064697
13335.2360725403
12052.6731014252
13261.3360881805
12068.3989524841
13374.6881484985
11981.0559749603
11945.652961731
13380.6400299072
13239.3090724945
13464.8950099945
13243.4301376343
11992.849111557
13342.1001434326
13246.001958847
11450.1738548279
13241.1830425262
13291.9120788574
13270.6649303436
13208.4681987762
13079.2870521545
11343.6830043793
11508.9120864868
11276.4949798584
13289.4320487976
12186.7659091949
13164.2298698425
13335.1709842682
13453.9070129395
12052.6390075684
11196.4349746704
13221.6579914093
11113.7108802795
11860.3880405426
11319.189786911
11344.7070121765
13288.9339923859
13320.1079368591
13355.1921844482
12044.3980693817
13219.526052475
12243.5259819031
13201.7910480499
13119.5950508118
11425.0059127808
13305.722951889
11956.9549560547
11379.1501522064
13300.1620769501
13297.0290184021
13224.5290279388
12000.9570121765
11372.7560043335
12035.6760025024
13092.6020145416
12216.383934021
12027.5311470032
13758.2619190216
11889.1310691833
13158.4250926971
11438.1988048553
13934.7681999207
12103.0049324036
13230.3159236908
13178.6201000214
12200.8640766144
11310.4889392853
13317.4908161163
13154.0489196777
12283.5209369659
13297.336101532
11466.0260677338
12106.1069965363
12120.208978653
11996.435880661
12079.1368484497
13503.6950111389
13405.816078186
12078.3789157867
13186.6128444672
13240.914106369
12079.158782959
11491.4100170135
12370.2099323273
11077.0709514618
12136.5962028503
11903.6300182343
11286.8659496307
12122.1389770508
13198.4188556671
13365.7619953156
11507.9028606415
11239.7739887238
11443.2799816132
13237.603187561
13385.9751224518
12056.8799972534
11891.9651508331
11427.9119968414
11955.826997757
11824.4390487671
12216.4998054504
13149.6720314026
12000.6170272827
13128.8349628448
12138.769865036
13328.7289142609
11356.2200069427
12064.1329288483
12246.0420131683
13163.2690429688
11910.1960659027
13087.1760845184
12055.4940700531
11952.8720378876
12187.2940063477
12139.3928527832
13183.7420463562
11389.8241519928
11388.8349533081
11582.8340053558
11561.4140033722
11455.6419849396
13233.0660820007
11838.3901119232
13220.4458713531
11992.5181865692
12198.1267929077
13227.1459102631
11387.6130580902
13150.1030921936
13221.0130691528
11966.0849571228
11534.4839096069
13070.2700614929
11357.7167987823
13271.6920375824
11485.8651161194
13241.0218715668
11352.4730205536
13254.2099952698
11953.3121585846
13095.8299636841
11989.844083786
11963.6170864105
11813.7261867523
12144.9658870697
12966.6910171509
13446.329832077
13136.7590427399
11877.6450157166
11358.2139015198
12984.5287799835
13258.3889961243
12029.2618274689
12140.5801773071
12027.2099971771
11446.811914444
13371.8829154968
11466.3400650024
12023.875951767
12091.1619663239
11939.1419887543
11969.1228866577
13378.5390853882
13186.1810684204
13290.9710407257
13102.0250320435
12039.2179489136
12091.6500091553
12124.2568492889
12130.4950714111
12070.060968399
13223.7179279327
13081.8979740143
13195.5761909485
13037.7109050751
13001.0459423065
12931.2529563904
11899.2130756378
13387.5329494476
13184.7388744354
13281.1760902405
13201.5829086304
12126.6000270844
13211.7738723755
11696.033000946
13250.116109848
11981.6250801086
11830.060005188
13081.465959549
11886.6698741913
13265.0740146637
13140.2320861816
11915.8329963684
11698.6901760101
11751.2259483337
12920.5119609833
13299.2389202118
11270.6880569458
11289.2198562622
12964.1799926758
11965.5439853668
11239.6991252899
11973.76704216
13176.9371032715
11321.8970298767
12934.4880580902
11243.2351112366
13047.0550060272
11800.9970188141
12870.4009056091
13234.3580722809
13007.9030990601
11842.481136322
11146.075963974
11858.3521842957
12869.8561191559
13212.1708393097
13091.4931297302
12872.1091747284
13028.5949707031
13116.9190406799
11399.8050689697
13140.6121253967
11273.9150524139
13116.2328720093
12043.6029434204
11951.6508579254
11116.9450283051
13233.246088028
13025.0728130341
12034.4641208649
11280.9200286865
13203.7229537964
12082.8402042389
11965.9810066223
12004.2550563812
11310.8410835266
11775.1350402832
13354.3920516968
11949.9771595001
13045.3591346741
11239.266872406
11962.8970623016
13372.1880912781
13274.3360996246
12037.1809005737
13197.5660324097
12030.7071208954
11295.6290245056
12074.2580890656
13153.3629894257
13115.0898933411
13199.070930481
13392.1661376953
12171.7128753662
13233.9949607849
13034.7540378571
12009.8261833191
11436.5990161896
13269.0079212189
11431.6029548645
11348.2830524445
13118.5660362244
11978.5890579224
11430.4800033569
11320.9478855133
13257.8978538513
12210.9258174896
11971.7390537262
11853.8200855255
13344.4581031799
11966.2630558014
11415.6410694122
13146.0499763489
11952.8589248657
11501.8329620361
13090.4350280762
11842.46301651
11860.9688282013
11448.6541748047
13161.4859104156
13272.3639011383
12070.0678825378
11378.1290054321
11351.3679504395
11918.6098575592
11361.4110946655
11465.9571647644
11235.9280586243
13190.3808116913
12282.9639911652
13294.6360111237
11382.6439380646
11573.2359886169
11981.8499088287
11999.8610019684
13208.4610462189
13161.9091033936
13209.9609375
13465.8567905426
13180.7889938354
11767.0111656189
12189.6789073944
11924.5049953461
12033.9639186859
13200.0470161438
11986.0332012177
13187.9699230194
11378.5531520844
11218.9979553223
13210.9248638153
11436.4409446716
12022.2811698914
13224.1458892822
11422.6369857788
13389.1680240631
12065.3140544891
13235.8469963074
13163.9561653137
13373.8980293274
11468.7299728394
12037.9829406738
11974.9081134796
11452.8770446777
11893.0141925812
13263.3559703827
13101.3400554657
13441.2081241608
13312.8731250763
11228.7449836731
13444.198846817
11871.356010437
11482.3031425476
12078.0611038208
11426.0849952698
13361.9711399078
13281.6028594971
13232.0139408112
13366.6460514069
12055.741071701
13241.9328689575
12145.2729701996
13090.8720493317
11208.4240913391
11520.8652019501
11238.5101318359
11998.8009929657
12142.4798965454
13237.9529476166
12033.3690643311
13160.8271598816
12139.1260623932
11490.1778697968
13147.745847702
13328.1888961792
13174.9069690704
13147.9239463806
13287.1809005737
13295.9179878235
11903.4030437469
11446.4290142059
12047.1448898315
13302.7138710022
12192.2500133514
13219.5770740509
11946.3849067688
13238.009929657
11977.2939682007
12035.5758666992
11361.624956131
13052.2971153259
11258.1660747528
11405.8239459991
11264.9168968201
13152.3849964142
12073.0600357056
13209.7499370575
13059.9091053009
13448.6200809479
11994.5569038391
13095.7300662994
13183.042049408
13297.9910373688
13133.0389976501
12100.576877594
13125.9880065918
13413.2859706879
11368.5541152954
13485.1520061493
13371.4408874512
13121.034860611
13350.4650592804
13422.6360321045
13218.8258171082
11304.3720722198
13116.6481971741
13377.3379325867
11342.6032066345
13421.1599826813
13155.6670665741
13102.3230552673
13094.7859287262
13299.9420166016
12019.6671485901
13429.3038845062
13363.1060123444
13315.682888031
13063.8439655304
13156.9039821625
13051.40209198
11293.5779094696
13361.0260486603
13166.209936142
11810.6660842896
13366.229057312
11967.8399562836
13308.0520629883
12194.482088089
13452.917098999
13392.9069042206
11974.3189811707
11350.5959510803
11315.673828125
12108.8209152222
13192.1610832214
12047.8961467743
13333.4290981293
13153.0799865723
13140.0148868561
13207.7279090881
11382.5299739838
13201.9798755646
11273.6279964447
13116.7800426483
11996.7739582062
11449.7628211975
12184.9689483643
13397.6221084595
13378.574848175
11843.6110019684
13093.8019752502
13405.5941104889
11466.3770198822
11327.6779651642
13274.7728824615
11375.5331039429
13414.0548706055
12166.2850379944
11363.1458282471
11919.1310405731
13309.5140457153
12023.6179828644
13124.2949962616
13267.4381732941
13151.458978653
11460.3469371796
11945.3001022339
11197.8878974915
11894.0649032593
11909.7430706024
13066.1380290985
12131.0820579529
12047.6140975952
11985.1489067078
11953.9799690247
13036.5879535675
13312.4639987946
13422.0170974731
13255.0950050354
11990.9119606018
12083.9569568634
11907.4559211731
11882.7350139618
11988.0609512329
11995.3911304474
13463.9480113983
13177.9310703278
11535.6550216675
12216.824054718
13243.968963623
13215.2121067047
11949.7489929199
13068.7780380249
13434.4348907471
11347.5728034973
13186.8598461151
13041.5990352631
13132.1160793304
11301.8569946289
12035.6130599976
11974.2751121521
13193.4170722961
13380.8710575104
13164.2329692841
11923.0360984802
13258.5039138794
13379.7268867493
11992.2790527344
12028.9080142975
13298.6590862274
13162.750005722
11370.9650039673
13084.7401618958
13391.2620544434
11433.8250160217
12974.8811721802
11517.0559883118
11367.8739070892
13449.2290019989
12010.4360580444
11977.5259494781
12103.1041145325
11971.6420173645
11472.2809791565
13300.5878925323
12030.0371646881
13240.375995636
12997.7560043335
11404.5009613037
13208.8959217072
11835.9251022339
11897.1419334412
12978.2159328461
13235.9218597412
12145.2760696411
11659.7309112549
12122.5130558014
11537.721157074
13089.3158912659
13397.4361419678
12020.0390815735
13322.6139545441
11449.5499134064
11235.405921936
13270.5528736115
12160.7329845428
11552.7079105377
13109.2190742493
12022.5179195404
13096.1689949036
11182.6279163361
13237.8170490265
13151.458978653
13243.2479858398
12028.7170410156
12061.1639022827
11978.6038398743
11839.8909568787
11349.4288921356
13417.2339439392
13347.0840454102
13359.3249320984
12027.1210670471
13227.530002594
11475.0370979309
13239.2880916595
13126.3880729675
13418.3719158173
13274.3449211121
13332.9520225525
13249.0258216858
11913.6090278625
11368.5879707336
13140.1169300079
11972.0602035522
11901.1569023132
11215.4250144958
13321.7670917511
11495.5151081085
13326.3230323792
13059.3140125275
11344.6068763733
12084.9099159241
11980.4780483246
12114.9590015411
12152.6100635529
11428.8849830627
13010.9219551086
13202.9869556427
12162.1890068054
13377.5269985199
11416.6541099548
11494.4529533386
11396.8131542206
11392.8940296173
12276.3910293579
13304.2540550232
13184.6449375153
13154.4981002808
13268.5151100159
12096.3082313538
13066.5431022644
13211.5180492401
11994.1380023956
13299.4999885559
13160.8290672302
13162.3630523682
11442.2059059143
13088.3641242981
11393.1760787964
11160.9108448029
11462.1732234955
13130.0609111786
11388.0608081818
13135.0200176239
13371.4318275452
13145.9259986877
11531.2950611115
12025.5329608917
13257.1220397949
11583.8310718536
13235.7048988342
12035.5429649353
11397.0808982849
13166.4249897003
13153.1620025635
11317.4059391022
11997.083902359
13238.312959671
13271.0750102997
13092.8809642792
11377.3279190063
11581.2938213348
13172.3310947418
13307.6331615448
11349.2650985718
12019.5741653442
11614.4490242004
13041.7790412903
13387.3021602631
13164.8230552673
11337.4478816986
12099.6160507202
11322.6759433746
13287.1308326721
11480.9129238129
12039.7100448608
13266.5438652039
12036.5738868713
11941.0269260406
13028.8870334625
13326.6770839691
11330.1141262054
11357.2540283203
13246.9830513
11414.6859645844
11582.4179649353
11217.9651260376
12026.104927063
12211.2321853638
13327.3239135742
13360.0070476532
11510.7519626617
12134.2489719391
13310.5020523071
13164.2079353333
12045.1169013977
11482.9099178314
12028.5840034485
11258.5799694061
12184.7970485687
13092.0078754425
11291.5439605713
13405.6069850922
11348.7899303436
13367.4619197845
11373.6100196838
11991.641998291
12173.2950210571
13203.4358978271
11317.3871040344
11976.2740135193
13280.4329395294
13140.9311294556
11377.5708675385
13356.5781116486
13404.1678905487
11544.2252159119
12207.7040672302
13392.9250240326
11398.2181549072
13168.1621074677
11560.2920055389
11391.5748596191
11453.1259536743
11508.5999965668
11471.94480896
12118.4089183807
13192.2678947449
11454.1809558868
13183.0639839172
12108.8178157806
13241.4109706879
11902.4748802185
11444.5650577545
13380.8560371399
13249.1059303284
12071.2389945984
12156.9468975067
11839.9159908295
11265.368938446
13346.8890190125
11436.3789558411
11538.5870933533
11445.5578327179
13217.9050445557
11692.8660869598
12041.2890911102
13353.043794632
13449.3608474731
13096.3718891144
12076.2701034546
12031.5270423889
13330.0909996033
13223.475933075
11951.1229991913
12024.8627662659
12066.7040348053
13178.2250404358
11918.7119007111
13603.5628318787
13136.6968154907
12001.6651153564
12040.4889583588
12048.063993454
13376.6160011292
12027.9910564423
12066.9760704041
11662.3950004578
13207.6051235199
13114.8371696472
13387.0961666107
12091.658115387
13382.2309970856
11119.9779510498
11428.7497997284
11900.5589485168
12002.6829242706
12070.7728862762
12079.607963562
11383.2659721375
12046.4749336243
13317.1548843384
12073.5349655151
11228.1000614166
13111.1268997192
11320.3439712524
13059.8850250244
13243.6718940735
11481.7061424255
13111.5458011627
12005.2440166473
12075.4110813141
11425.2429008484
11446.1541175842
11368.8669204712
12047.0809936523
13247.1449375153
13264.6539211273
11375.2329349518
13162.9059314728
13075.7839679718
13353.7349700928
13126.3749599457
11436.726808548
12118.2329654694
13028.3889770508
13040.4329299927
13333.0280780792
11428.7149906158
13299.3969917297
12144.5379257202
11364.0110492706
11938.8611316681
13351.7310619354
12137.4280452728
11520.0610160828
12012.6709938049
13229.9449443817
13090.01994133
13279.4489860535
13164.4358634949
13377.1710395813
13339.0789031982
13171.8029975891
13272.4070549011
13263.5669708252
13004.3849945068
11519.9530124664
13260.7958316803
11413.4020805359
12038.4709835052
13143.5189247131
12057.0459365845
13158.8349342346
11389.3160820007
13313.9560222626
13212.1870517731
13023.6458778381
13445.4679489136
13017.7428722382
11975.4498004913
13340.3239250183
11439.6409988403
13213.3989334106
12047.728061676
13200.2282142639
13249.7370243073
13306.6120147705
11457.4720859528
13161.1380577087
11882.9231262207
11414.717912674
13280.6429862976
12062.0629787445
12012.412071228
11924.0210056305
13288.5780334473
13340.8970832825
11422.1608638763
12085.2608680725
13302.2680282593
11373.2850551605
11919.7709560394
13397.8409767151
13075.2079486847
11987.6317977905
11187.2570514679
11439.7840499878
13245.5599308014
11334.4399929047
13340.3499126434
11477.334022522
12087.6820087433
13253.5281181335
13239.3538951874
11357.5208187103
13387.0718479156
12110.1500988007
11969.5131778717
11966.5532112122
11958.0750465393
11431.990146637
11351.5939712524
13157.5078964233
13239.107131958
11958.8570594788
11974.730014801
13241.5840625763
11861.9441986084
13255.8958530426
11912.248134613
11305.566072464
12004.1780471802
11425.7340431213
13177.2260665894
11804.249048233
11405.9929847717
11971.4620113373
11323.2560157776
11925.5480766296
13220.8111286163
11448.3749866486
12147.7599143982
11469.2349433899
12140.2261257172
11384.2298984528
13432.1720600128
11440.2759075165
13277.5959968567
11837.1150493622
13141.6280269623
13146.5430259705
11397.7451324463
13306.9250583649
11900.0890254974
11407.1841239929
11203.7618160248
13306.4959049225
12076.2810707092
11547.2819805145
11475.27384758
12021.0828781128
11995.0959682465
11480.9131622314
13197.6099014282
11961.6701602936
11341.0789966583
13165.0569438934
11998.8830089569
13097.3131656647
11536.9498729706
13380.243062973
13383.5651874542
13205.3890228271
12058.5107803345
11410.1810455322
13309.2510700226
12132.1089267731
12155.3118228912
13449.9561786652
11414.1538143158
13298.1197834015
11963.7229442596
11484.7679138184
12052.3571968079
13260.8349323273
12001.3430118561
11409.3699455261
11945.0018405914
13197.8659629822
13294.8110103607
12014.4829750061
13306.7381381989
11095.8888530731
13172.9228496552
11368.9510822296
11367.9301738739
12007.285118103
11986.4590167999
11974.9798774719
13365.4870986938
13040.0240421295
11385.6279850006
13385.538816452
11445.5630779266
12163.1119251251
11378.8909912109
11391.5288448334
13074.9521255493
12124.0940093994
12976.7701625824
13007.2867870331
13318.0539608002
13316.2999153137
12023.6029624939
12106.6269874573
11303.1108379364
11952.4569511414
14013.0310058594
14136.950969696
13460.0460529327
13305.095911026
13159.276008606
11380.6931972504
11378.9870738983
11407.8171253204
11910.8371734619
11999.7661113739
13308.8748455048
12151.2730121613
12018.1999206543
12010.5769634247
11342.3709869385
11312.7682209015
12125.825881958
11414.736032486
