# Supplementary material for: Optimal clustering under uncertainty
Source: PLoS One. 2018 Oct 2;13(10):e0204627. doi: 10.1371/journal.pone.0204627 (PMC6168142; doi:10.1371/journal.pone.0204627)
Supplement: S1 File — This file contains the number of mismatches (integer count of errors) between the correct label and label output by each algorithm (mismatch error is minimized over all sets of labels that induce the same partitions) in each iteration, and the run time for each algorithm in each iteration, which are used to generate Fig 2 and Table 1. (ZIP) [file pone.0204627.s001.zip › S1 Minimal Data Set for Gaussian Example/results_100_R/R_100_1/time_EM-I.txt]

6.00409507751465
15.625
0
0
0
15.6381130218506
4.00304794311523
2.5019645690918
3.9980411529541
5.01585006713867
3.50213050842285
4.00280952453613
5.00297546386719
5.50317764282227
5.00607490539551
4.00400161743164
9.00602340698242
4.00280952453613
3.00192832946777
3.61299514770508
4.00280952453613
4.00304794311523
3.43704223632812
7.0030689239502
3.00288200378418
11.5089416503906
3.50213050842285
5.50413131713867
3.00192832946777
6.50405883789062
5.00798225402832
3.00216674804688
4.00304794311523
6.99400901794434
5.50317764282227
5.0041675567627
3.50189208984375
7.00497627258301
5.00297546386719
3.50308418273926
4.50301170349121
3.00192832946777
4.50301170349121
8.00895690917969
4.00304794311523
3.00121307373047
5.00297546386719
3.00192832946777
4.50396537780762
3.00192832946777
3.50403785705566
6.50501251220703
5.50389289855957
3.48711013793945
0
4.50301170349121
4.00280952453613
30.0369262695312
3.50284576416016
3.00192832946777
3.99208068847656
4.00304794311523
5.50317764282227
4.00304794311523
5.00297546386719
3.50284576416016
3.50284576416016
4.01997566223145
3.50093841552734
4.50301170349121
5.50293922424316
3.00097465515137
3.50093841552734
0
10.5090141296387
5.99408149719238
4.50301170349121
7.50517845153809
5.50603866577148
7.0040225982666
5.50413131713867
9.04512405395508
3.50189208984375
5.50389289855957
3.50213050842285
6.00409507751465
5.50389289855957
9.51099395751953
5.50317764282227
5.00297546386719
4.00304794311523
3.50284576416016
3.00216674804688
3.99899482727051
3.50213050842285
5.0048828125
5.50317764282227
4.00280952453613
4.00185585021973
3.00192832946777
8.50605964660645
3.50284576416016
3.50213050842285
3.48806381225586
5.00607490539551
7.50494003295898
3.00192832946777
4.00209426879883
6.00409507751465
3.50308418273926
5.0041675567627
4.50396537780762
2.50101089477539
4.50301170349121
4.00304794311523
3.50308418273926
0
4.00304794311523
5.50413131713867
4.00304794311523
4.00304794311523
4.00185585021973
3.00192832946777
4.50301170349121
3.00192832946777
5.00392913818359
3.50284576416016
4.00304794311523
3.50308418273926
4.00304794311523
3.50308418273926
3.00288200378418
3.50379943847656
4.50801849365234
5.00297546386719
4.50301170349121
3.00216674804688
3.50213050842285
3.00192832946777
3.50213050842285
4.50301170349121
5.52082061767578
3.50213050842285
4.00304794311523
4.00304794311523
4.00280952453613
3.50213050842285
0
3.00216674804688
4.00185585021973
3.50308418273926
3.00192832946777
5.00297546386719
4.00304794311523
0
4.00185585021973
3.50093841552734
4.00304794311523
4.00185585021973
0
4.00304794311523
3.50189208984375
4.50301170349121
7.50613212585449
4.00805473327637
4.00304794311523
5.50389289855957
5.50293922424316
3.50189208984375
6.50405883789062
4.00304794311523
3.50213050842285
3.50308418273926
4.50301170349121
3.00312042236328
4.00304794311523
4.50396537780762
4.50301170349121
3.50284576416016
4.00304794311523
3.50308418273926
3.50308418273926
3.50308418273926
0
4.00304794311523
3.60703468322754
3.50189208984375
4.00304794311523
6.50501251220703
4.00304794311523
4.00304794311523
4.00304794311523
5.00297546386719
0
3.50308418273926
4.00304794311523
4.00495529174805
3.50213050842285
3.50189208984375
4.00304794311523
4.00185585021973
5.50413131713867
3.00288200378418
9.00697708129883
15.625
3.00192832946777
3.00192832946777
4.00185585021973
4.5020580291748
3.00192832946777
3.50308418273926
3.50093841552734
5.00297546386719
6.50405883789062
4.50396537780762
4.00304794311523
4.00304794311523
9.00697708129883
0
3.00312042236328
0
3.50093841552734
6.00314140319824
4.50396537780762
0
4.49991226196289
5.00297546386719
4.00304794311523
0
0
0
0
15.6230926513672
0
0
0
0
15.625
0
0
0
0
4.00304794311523
0
0
0
31.2519073486328
0
0
0
0
0
0
0
0
0
5.00607490539551
0
5.00392913818359
15.6228542327881
5.0041675567627
0
0
0
0
0
0
3.00192832946777
0
0
18.7389850616455
0
15.625
0
15.6261920928955
0
0
7.0040225982666
4.00304794311523
0
15.625
0
15.6240463256836
0
15.6259536743164
0
3.50284576416016
6.00409507751465
3.50189208984375
0
3.50284576416016
5.50389289855957
5.00607490539551
6.00504875183105
3.00097465515137
3.00192832946777
8.50605964660645
3.50189208984375
13.0100250244141
3.50213050842285
3.00407409667969
3.00216674804688
3.00216674804688
7.00497627258301
3.00312042236328
3.50189208984375
3.50308418273926
5.00297546386719
3.00192832946777
8.00585746765137
3.00192832946777
5.50389289855957
6.00504875183105
4.00209426879883
5.50389289855957
4.5008659362793
3.00192832946777
4.00304794311523
4.50396537780762
3.00192832946777
5.00392913818359
28.0201435089111
2.50101089477539
4.00209426879883
3.00216674804688
3.50809097290039
5.00297546386719
4.50301170349121
4.5020580291748
15.6238079071045
4.50420379638672
3.50308418273926
4.00209426879883
4.00280952453613
4.00304794311523
5.00297546386719
3.50308418273926
4.50301170349121
3.00216674804688
6.50405883789062
3.50308418273926
3.50189208984375
3.50284576416016
4.5020580291748
4.00185585021973
3.50189208984375
4.50396537780762
7.00497627258301
3.50403785705566
2.5022029876709
3.50308418273926
3.00192832946777
4.00304794311523
5.50389289855957
4.00304794311523
3.50189208984375
4.50420379638672
4.50301170349121
4.00304794311523
3.50284576416016
3.50093841552734
3.00216674804688
4.50277328491211
4.50301170349121
4.50301170349121
3.50284576416016
4.50396537780762
3.50189208984375
3.50308418273926
4.50301170349121
3.00288200378418
3.50213050842285
3.00288200378418
4.00209426879883
4.00304794311523
4.00280952453613
3.50308418273926
4.00304794311523
6.00385665893555
4.00304794311523
5.50413131713867
5.0041675567627
7.50589370727539
4.50301170349121
4.00185585021973
5.00297546386719
2.88295745849609
3.50189208984375
4.5020580291748
6.50405883789062
3.00192832946777
3.50284576416016
4.50301170349121
4.50301170349121
5.00297546386719
4.00304794311523
3.50189208984375
3.50308418273926
5.00297546386719
4.50301170349121
4.00280952453613
7.50494003295898
3.00192832946777
3.50213050842285
3.50308418273926
3.00192832946777
0
7.00497627258301
3.50213050842285
4.50301170349121
5.0041675567627
3.00192832946777
3.50213050842285
4.00304794311523
4.00304794311523
3.50213050842285
4.50301170349121
3.50308418273926
4.50301170349121
3.00216674804688
3.50284576416016
28.5208225250244
3.50189208984375
4.00304794311523
4.99415397644043
3.00216674804688
4.5020580291748
3.50189208984375
4.50301170349121
4.50301170349121
4.00185585021973
5.50389289855957
4.50587272644043
4.50491905212402
3.49712371826172
3.00192832946777
3.50189208984375
9.00602340698242
3.50213050842285
3.00216674804688
4.50301170349121
28.519868850708
3.00192832946777
6.00504875183105
3.50308418273926
4.50301170349121
3.50093841552734
3.50284576416016
4.5018196105957
3.50213050842285
3.50308418273926
3.00216674804688
3.50213050842285
3.50284576416016
3.50308418273926
6.50405883789062
5.00798225402832
5.00392913818359
3.00192832946777
4.50396537780762
3.00097465515137
3.00216674804688
5.00392913818359
4.50396537780762
3.50213050842285
3.50308418273926
4.00400161743164
0
6.50477409362793
3.50284576416016
3.50189208984375
4.00304794311523
5.00392913818359
0
6.00409507751465
5.00297546386719
3.50189208984375
3.00216674804688
3.50308418273926
4.00304794311523
4.00304794311523
3.00192832946777
4.00400161743164
6.50382041931152
4.00304794311523
4.00400161743164
3.98993492126465
3.00216674804688
4.00400161743164
3.50308418273926
3.54313850402832
4.01401519775391
4.00209426879883
5.00297546386719
5.50413131713867
5.00297546386719
4.00280952453613
3.00192832946777
3.50308418273926
4.00304794311523
0
3.00192832946777
4.00304794311523
4.50301170349121
4.00304794311523
4.00280952453613
3.50308418273926
4.50396537780762
5.50389289855957
3.50213050842285
4.50301170349121
3.50213050842285
4.50301170349121
3.50308418273926
4.00185585021973
6.00409507751465
3.00192832946777
6.50501251220703
3.50284576416016
4.00304794311523
3.00192832946777
3.00216674804688
6.00409507751465
5.50413131713867
3.4949779510498
6.50501251220703
4.00304794311523
3.00192832946777
3.50213050842285
5.00392913818359
5.50389289855957
4.50396537780762
3.50308418273926
3.50308418273926
3.00288200378418
3.00312042236328
8.00609588623047
4.00400161743164
4.50396537780762
3.50308418273926
7.00497627258301
3.00288200378418
5.00392913818359
3.00216674804688
3.50189208984375
4.50301170349121
9.00697708129883
8.50605964660645
4.50301170349121
5.50389289855957
4.50301170349121
3.50213050842285
4.00209426879883
2.5019645690918
3.50093841552734
5.00297546386719
2.99715995788574
29.5209884643555
7.00497627258301
6.50382041931152
4.00304794311523
4.50301170349121
4.00304794311523
3.50189208984375
29.0200710296631
5.0048828125
3.50713729858398
4.5020580291748
3.50189208984375
5.00297546386719
3.00192832946777
3.00192832946777
3.50213050842285
23.0159759521484
3.50308418273926
5.50293922424316
3.50213050842285
4.00304794311523
3.50308418273926
2.5019645690918
3.00216674804688
4.50396537780762
5.0041675567627
4.50301170349121
3.00097465515137
4.00209426879883
27.5318622589111
5.4929256439209
4.00209426879883
3.50284576416016
5.00392913818359
4.00304794311523
3.00216674804688
0
3.00693511962891
3.00192832946777
3.50093841552734
3.00192832946777
3.50284576416016
3.50189208984375
4.50396537780762
3.50308418273926
5.50508499145508
4.50301170349121
4.00280952453613
6.00409507751465
3.50308418273926
4.00280952453613
4.50396537780762
4.5020580291748
24.5180130004883
4.00280952453613
5.00297546386719
5.50413131713867
5.50293922424316
4.00280952453613
4.50301170349121
4.00805473327637
3.50284576416016
4.00304794311523
4.00400161743164
4.00304794311523
4.00304794311523
3.00216674804688
3.50308418273926
3.50308418273926
6.50501251220703
3.50499153137207
2.50101089477539
4.00304794311523
3.00216674804688
3.99088859558105
3.00097465515137
4.50396537780762
4.50396537780762
3.83996963500977
4.50301170349121
5.50413131713867
4.00209426879883
4.00304794311523
3.50308418273926
5.00297546386719
0
4.50301170349121
4.5020580291748
5.99980354309082
4.00209426879883
4.50301170349121
3.50308418273926
4.00304794311523
0
4.50301170349121
3.50284576416016
3.50213050842285
3.50308418273926
3.00288200378418
5.50317764282227
6.50501251220703
4.00400161743164
3.00216674804688
6.00504875183105
3.48901748657227
3.50308418273926
4.50396537780762
3.00312042236328
3.00192832946777
3.49998474121094
3.00192832946777
3.00216674804688
4.50301170349121
3.50189208984375
7.50398635864258
3.00097465515137
3.49307060241699
10.0071430206299
3.50213050842285
4.50277328491211
3.00192832946777
4.00280952453613
4.00114059448242
4.00304794311523
26.5190601348877
4.49895858764648
4.00400161743164
4.50301170349121
9.5069408416748
9.49788093566895
5.00583648681641
4.50301170349121
3.00312042236328
5.50389289855957
4.50491905212402
3.50594520568848
6.00409507751465
3.01504135131836
4.00304794311523
3.50308418273926
11.0077857971191
3.99112701416016
4.00304794311523
5.00297546386719
3.49807739257812
5.00392913818359
2.99215316772461
5.00392913818359
28.019905090332
3.00216674804688
6.50405883789062
0
4.50301170349121
6.00481033325195
3.50189208984375
6.00385665893555
5.00297546386719
5.00392913818359
4.5011043548584
0
5.0041675567627
3.00192832946777
3.50213050842285
6.00504875183105
3.50284576416016
4.50301170349121
4.00280952453613
3.50308418273926
3.00192832946777
0
4.00304794311523
3.00312042236328
3.00216674804688
3.00216674804688
4.00590896606445
3.00312042236328
3.00216674804688
3.00216674804688
4.00304794311523
3.98993492126465
5.0041675567627
3.50189208984375
3.50308418273926
6.00504875183105
4.00280952453613
5.00297546386719
4.00614738464355
3.50189208984375
4.01496887207031
4.50301170349121
5.00321388244629
7.00497627258301
2.5019645690918
5.0041675567627
4.00304794311523
4.00400161743164
0
4.00185585021973
3.50189208984375
3.00192832946777
3.50189208984375
3.00312042236328
4.00304794311523
3.00216674804688
4.50301170349121
3.50093841552734
4.00304794311523
5.50389289855957
3.50213050842285
4.00304794311523
5.50389289855957
5.00392913818359
4.50515747070312
4.00495529174805
3.50284576416016
5.00297546386719
4.50301170349121
3.00097465515137
3.50308418273926
3.50308418273926
5.5088996887207
3.50308418273926
5.50413131713867
5.00392913818359
4.00304794311523
3.00192832946777
4.50301170349121
3.00192832946777
4.50301170349121
3.50189208984375
3.00192832946777
4.00304794311523
3.00192832946777
11.5079879760742
4.00304794311523
3.50308418273926
6.00099563598633
3.50093841552734
3.00216674804688
2.50101089477539
9.00697708129883
3.50189208984375
3.00216674804688
5.50389289855957
4.50301170349121
3.50093841552734
4.00304794311523
8.00609588623047
3.50284576416016
4.50277328491211
4.50992584228516
3.50308418273926
4.00304794311523
4.50301170349121
3.49211692810059
3.00216674804688
4.00304794311523
3.00312042236328
3.00097465515137
4.00304794311523
4.50396537780762
5.00392913818359
4.50301170349121
5.00297546386719
3.50308418273926
29.0200710296631
4.49895858764648
4.00185585021973
5.00202178955078
4.50301170349121
7.0040225982666
3.50189208984375
4.50301170349121
4.00304794311523
3.50189208984375
3.50308418273926
5.00392913818359
4.00304794311523
3.50213050842285
3.50308418273926
4.50301170349121
33.0359935760498
3.00192832946777
28.0201435089111
4.00304794311523
5.00392913818359
6.00385665893555
3.50189208984375
3.50213050842285
2.5019645690918
5.00297546386719
5.00297546386719
4.00304794311523
4.50301170349121
5.0041675567627
7.50517845153809
4.00304794311523
3.00097465515137
4.50396537780762
4.00185585021973
3.00192832946777
3.00192832946777
5.50413131713867
3.50189208984375
3.50308418273926
5.50484657287598
3.50189208984375
3.50189208984375
6.02602958679199
3.50308418273926
3.50213050842285
3.00288200378418
4.00304794311523
34.0399742126465
4.00280952453613
4.50277328491211
5.00392913818359
3.50308418273926
0
4.00304794311523
5.50198554992676
4.00304794311523
5.00297546386719
4.50396537780762
3.00192832946777
4.00304794311523
4.00400161743164
5.00297546386719
4.00304794311523
3.00192832946777
4.00304794311523
3.00216674804688
3.50284576416016
6.00409507751465
3.50308418273926
3.50189208984375
3.00216674804688
5.00297546386719
5.50293922424316
4.50396537780762
4.00304794311523
3.00097465515137
4.00400161743164
3.50189208984375
3.00192832946777
3.00192832946777
5.50413131713867
3.00312042236328
4.00304794311523
5.00392913818359
27.5189876556396
3.00312042236328
4.50301170349121
3.51190567016602
4.00304794311523
3.50284576416016
0
3.50189208984375
6.00504875183105
3.48711013793945
3.00312042236328
15.625
4.00304794311523
0
3.00192832946777
3.00216674804688
4.00304794311523
3.50308418273926
3.51405143737793
3.50308418273926
3.00192832946777
2.5019645690918
3.50308418273926
4.5020580291748
3.50117683410645
5.50293922424316
3.50284576416016
3.50308418273926
3.50213050842285
2.54201889038086
5.50484657287598
3.50213050842285
3.00192832946777
3.00216674804688
4.00304794311523
3.50308418273926
7.00497627258301
4.50301170349121
9.00506973266602
4.50301170349121
3.50189208984375
4.00209426879883
4.00114059448242
3.50308418273926
5.00702857971191
4.50301170349121
4.00304794311523
4.00304794311523
4.00280952453613
3.50308418273926
6.00600242614746
4.00304794311523
5.50413131713867
4.50611114501953
4.00304794311523
3.01814079284668
4.00400161743164
4.00304794311523
4.50301170349121
3.50308418273926
6.50501251220703
3.49807739257812
4.00304794311523
3.50213050842285
3.50308418273926
4.00280952453613
5.50317764282227
4.50301170349121
3.00192832946777
6.00504875183105
2.5019645690918
3.00192832946777
4.00280952453613
7.00497627258301
6.50405883789062
5.00297546386719
4.00304794311523
3.00192832946777
4.00304794311523
3.00097465515137
4.50301170349121
3.50308418273926
4.50301170349121
4.51183319091797
4.00304794311523
4.00304794311523
21.1400985717773
4.51517105102539
3.50308418273926
5.50413131713867
3.50284576416016
3.00192832946777
3.00192832946777
