# Supplementary material for: Optimal clustering under uncertainty
Source: PLoS One. 2018 Oct 2;13(10):e0204627. doi: 10.1371/journal.pone.0204627 (PMC6168142; doi:10.1371/journal.pone.0204627)
Supplement: S1 File — This file contains the number of mismatches (integer count of errors) between the correct label and label output by each algorithm (mismatch error is minimized over all sets of labels that induce the same partitions) in each iteration, and the run time for each algorithm in each iteration, which are used to generate Fig 2 and Table 1. (ZIP) [file pone.0204627.s001.zip › S1 Minimal Data Set for Gaussian Example/results_100_R/R_100_1/time_EM.txt]

9.00578498840332
0
0
0
15.6240463256836
0
6.50405883789062
3.00288200378418
3.50308418273926
4.50301170349121
3.50093841552734
29.0160179138184
4.50396537780762
5.00392913818359
3.50284576416016
4.50301170349121
5.50413131713867
5.50389289855957
3.50213050842285
6.50715827941895
4.00304794311523
5.00392913818359
4.06789779663086
4.00280952453613
5.00321388244629
10.0071430206299
3.50284576416016
4.00280952453613
5.00297546386719
4.50301170349121
5.50603866577148
3.50189208984375
5.00392913818359
5.50413131713867
5.00392913818359
4.50396537780762
4.50301170349121
6.50501251220703
5.00297546386719
4.00304794311523
6.00695610046387
3.50308418273926
9.50717926025391
4.5020580291748
4.00304794311523
3.50284576416016
6.5000057220459
3.50308418273926
5.00297546386719
4.00304794311523
3.50213050842285
8.50605964660645
5.50413131713867
4.5011043548584
0
8.00490379333496
4.54306602478027
5.49101829528809
4.00209426879883
5.50389289855957
4.50396537780762
5.00392913818359
4.50396537780762
4.50301170349121
5.00297546386719
6.01720809936523
4.00304794311523
4.98604774475098
4.50396537780762
8.50605964660645
7.00592994689941
3.99899482727051
3.51595878601074
0
8.00585746765137
5.0048828125
5.0051212310791
6.50501251220703
7.50494003295898
9.00793075561523
5.50198554992676
9.00697708129883
3.50308418273926
5.00321388244629
4.00304794311523
7.00497627258301
5.50413131713867
6.50501251220703
5.00392913818359
4.50301170349121
5.00392913818359
4.00304794311523
4.00304794311523
4.00400161743164
3.50189208984375
9.5059871673584
6.50501251220703
3.50213050842285
4.00304794311523
3.50308418273926
11.5079879760742
3.50308418273926
4.00304794311523
4.00805473327637
6.00194931030273
8.00514221191406
4.00304794311523
6.00481033325195
5.50389289855957
3.50284576416016
7.00592994689941
10.0080966949463
3.00216674804688
5.0048828125
4.99796867370605
3.50117683410645
0
4.00304794311523
5.00297546386719
4.00304794311523
13.0040645599365
4.00304794311523
3.00192832946777
4.50396537780762
3.50308418273926
6.00385665893555
3.50308418273926
4.50301170349121
5.00297546386719
4.50301170349121
3.50284576416016
3.50308418273926
3.50213050842285
4.50301170349121
5.50389289855957
5.00392913818359
5.00392913818359
4.00304794311523
3.00192832946777
5.0048828125
3.50308418273926
4.50396537780762
3.50308418273926
10.5080604553223
7.50589370727539
4.50301170349121
4.00185585021973
0
3.50189208984375
4.00304794311523
4.00185585021973
5.50413131713867
7.50613212585449
5.00202178955078
15.6378746032715
3.50213050842285
4.00304794311523
7.00497627258301
5.00321388244629
2.50387191772461
4.00280952453613
4.00400161743164
5.00392913818359
9.5059871673584
8.50582122802734
6.00409507751465
5.00392913818359
5.00392913818359
4.00209426879883
5.50389289855957
5.00297546386719
4.00400161743164
4.00304794311523
5.50293922424316
3.50189208984375
4.50396537780762
5.00297546386719
9.00697708129883
3.50213050842285
5.50389289855957
5.00297546386719
4.50301170349121
6.00481033325195
15.6259536743164
4.50301170349121
4.00304794311523
3.50308418273926
5.00297546386719
6.00409507751465
4.5020580291748
5.50389289855957
6.50501251220703
5.50508499145508
0
3.50189208984375
4.00304794311523
4.00114059448242
6.50501251220703
4.00304794311523
6.50382041931152
4.50420379638672
5.50389289855957
4.5020580291748
4.00304794311523
0
3.50308418273926
4.00018692016602
5.50198554992676
4.50301170349121
4.00209426879883
3.50189208984375
4.00304794311523
3.50284576416016
10.5080604553223
4.50301170349121
5.00392913818359
4.01496887207031
5.00392913818359
15.6269073486328
20.0719833374023
15.6378746032715
4.00304794311523
5.50484657287598
6.51001930236816
0
5.50413131713867
4.50396537780762
3.00288200378418
0
0
15.625
0
0
0
0
0
15.6319141387939
0
15.625
15.6271457672119
15.6259536743164
15.6371593475342
5.00392913818359
0
0
15.625
0
15.6261920928955
15.6240463256836
15.6259536743164
0
0
15.6230926513672
0
0
0
5.01203536987305
0
4.00114059448242
0
4.00304794311523
0
0
15.6240463256836
0
15.625
0
4.00209426879883
31.25
15.6238079071045
3.52907180786133
15.6240463256836
0
0
0
0
0
6.00481033325195
4.99391555786133
0
0
0
0
0
0
15.6340599060059
3.00216674804688
7.00497627258301
4.50301170349121
0
4.00805473327637
4.50396537780762
5.50198554992676
5.50389289855957
4.00304794311523
6.50310516357422
4.50301170349121
3.50308418273926
9.5069408416748
4.00304794311523
3.50189208984375
4.00280952453613
3.00288200378418
5.00297546386719
3.50189208984375
4.00304794311523
4.00304794311523
6.00385665893555
3.50308418273926
9.5069408416748
4.00304794311523
3.50308418273926
6.50501251220703
4.00209426879883
6.00409507751465
3.50499153137207
28.019905090332
4.00304794311523
3.00097465515137
4.50396537780762
5.00297546386719
3.50284576416016
3.50189208984375
4.50396537780762
4.00280952453613
3.50213050842285
4.00400161743164
6.50501251220703
4.50396537780762
15.6331062316895
5.00297546386719
4.00304794311523
9.00697708129883
4.50301170349121
4.00304794311523
6.00385665893555
3.83901596069336
4.00304794311523
3.50284576416016
5.50389289855957
3.00097465515137
5.00392913818359
4.5020580291748
5.50413131713867
4.50420379638672
3.50213050842285
4.00209426879883
6.50501251220703
3.49998474121094
3.50284576416016
3.50189208984375
3.00312042236328
5.0041675567627
4.00209426879883
4.01091575622559
4.00400161743164
5.00297546386719
8.00609588623047
6.00385665893555
3.50213050842285
3.50499153137207
3.50189208984375
9.5069408416748
5.50389289855957
4.50396537780762
4.00400161743164
5.00297546386719
4.00209426879883
3.50213050842285
7.00497627258301
3.50308418273926
4.00304794311523
4.50301170349121
4.50301170349121
4.00400161743164
4.50301170349121
3.50189208984375
5.50508499145508
10.5080604553223
5.00297546386719
6.00409507751465
6.55794143676758
7.50517845153809
8.00585746765137
5.00392913818359
5.50508499145508
3.62110137939453
4.00304794311523
4.50301170349121
5.0041675567627
3.50809097290039
3.50213050842285
4.50301170349121
4.00304794311523
5.00297546386719
5.50389289855957
3.50284576416016
4.00185585021973
5.00392913818359
6.00409507751465
4.00304794311523
6.00409507751465
3.00192832946777
3.50308418273926
5.00297546386719
3.50284576416016
0
9.5069408416748
4.00304794311523
4.50301170349121
6.00409507751465
3.00097465515137
4.50396537780762
9.00602340698242
4.5020580291748
5.00392913818359
5.00297546386719
6.50477409362793
5.0041675567627
4.00280952453613
5.50317764282227
4.5020580291748
3.50403785705566
4.00304794311523
4.50277328491211
3.50284576416016
6.00504875183105
3.50308418273926
5.00392913818359
4.00304794311523
4.00304794311523
4.00209426879883
4.5020580291748
4.50491905212402
3.50689888000488
3.50189208984375
3.50213050842285
6.00504875183105
3.50284576416016
4.00400161743164
5.00321388244629
4.00304794311523
5.00392913818359
16.942024230957
3.50189208984375
6.00504875183105
5.00392913818359
3.50308418273926
10.505199432373
4.50301170349121
4.00304794311523
3.50308418273926
4.50301170349121
4.00304794311523
4.50301170349121
6.00481033325195
5.0041675567627
4.00185585021973
4.50396537780762
9.00602340698242
3.50189208984375
3.00097465515137
7.50613212585449
4.00304794311523
5.00392913818359
3.50713729858398
4.00209426879883
15.6240463256836
9.5069408416748
3.50213050842285
5.00297546386719
4.00304794311523
4.54187393188477
15.6230926513672
6.50501251220703
5.0041675567627
3.50308418273926
3.50189208984375
4.50301170349121
4.50301170349121
5.00297546386719
3.50308418273926
4.00304794311523
7.00497627258301
5.00297546386719
4.01401519775391
8.50605964660645
3.50189208984375
4.00209426879883
4.00304794311523
4.00280952453613
3.99208068847656
4.50301170349121
5.00392913818359
6.50501251220703
6.00504875183105
3.50213050842285
5.50389289855957
3.50189208984375
17.6589488983154
15.625
3.50308418273926
5.00392913818359
4.51493263244629
3.50189208984375
4.00304794311523
4.00280952453613
4.00185585021973
5.00297546386719
4.00304794311523
6.51001930236816
3.50189208984375
4.50301170349121
3.50284576416016
3.49807739257812
7.00497627258301
3.00097465515137
6.00409507751465
4.50301170349121
4.50301170349121
3.50189208984375
4.00185585021973
7.0040225982666
6.01506233215332
4.01115417480469
10.0078582763672
4.00280952453613
3.50189208984375
6.50286674499512
4.5020580291748
7.00497627258301
5.01608848571777
4.00280952453613
3.50189208984375
3.50308418273926
3.00097465515137
5.00392913818359
4.5020580291748
4.5161247253418
3.50284576416016
7.00497627258301
3.50308418273926
6.00385665893555
4.00185585021973
3.50213050842285
6.50382041931152
7.50494003295898
5.50389289855957
7.50494003295898
7.00521469116211
5.00202178955078
4.00304794311523
5.00392913818359
4.00304794311523
3.50308418273926
5.50389289855957
4.00900840759277
5.00392913818359
9.00721549987793
7.00497627258301
6.51001930236816
4.50301170349121
5.50413131713867
3.00097465515137
3.50213050842285
4.50301170349121
3.50284576416016
6.5000057220459
8.00609588623047
5.50389289855957
6.00504875183105
23.5168933868408
4.00304794311523
3.50284576416016
5.00392913818359
7.5070858001709
4.00304794311523
5.00297546386719
3.50189208984375
3.00192832946777
4.00280952453613
9.5069408416748
6.00385665893555
26.5188217163086
3.50308418273926
4.50396537780762
4.00304794311523
6.00409507751465
4.00304794311523
4.00304794311523
7.00497627258301
4.00304794311523
4.00185585021973
15.6269073486328
3.50189208984375
3.49807739257812
7.00592994689941
3.50284576416016
3.50093841552734
7.50517845153809
4.50301170349121
4.00304794311523
28.5320281982422
4.50277328491211
4.50301170349121
6.00504875183105
5.00392913818359
4.50301170349121
5.00297546386719
5.00798225402832
5.00798225402832
4.00304794311523
7.00497627258301
5.00798225402832
5.01608848571777
6.00481033325195
5.50293922424316
3.50189208984375
3.00216674804688
4.00304794311523
4.00114059448242
4.50301170349121
4.00280952453613
3.50284576416016
4.00209426879883
4.00185585021973
6.50405883789062
7.00592994689941
4.00280952453613
4.00304794311523
4.00304794311523
6.50501251220703
3.50284576416016
4.00304794311523
5.00297546386719
5.0041675567627
4.50396537780762
6.50382041931152
6.00504875183105
5.00392913818359
4.00185585021973
4.00280952453613
0
6.00409507751465
5.00392913818359
6.01983070373535
4.00209426879883
5.0041675567627
4.00209426879883
4.50396537780762
0
5.50389289855957
4.00304794311523
3.50284576416016
5.50389289855957
3.50308418273926
5.00297546386719
6.00409507751465
5.00297546386719
4.00304794311523
5.50413131713867
3.50284576416016
6.50501251220703
27.5189876556396
3.00192832946777
3.50308418273926
5.00607490539551
4.00209426879883
3.50284576416016
5.00392913818359
3.50308418273926
32.0229530334473
4.50301170349121
5.00392913818359
4.50301170349121
4.00400161743164
5.50389289855957
3.00192832946777
4.5020580291748
7.0040225982666
26.5178680419922
4.00304794311523
5.00798225402832
4.50396537780762
4.50301170349121
10.0069046020508
8.50605964660645
4.50301170349121
5.00392913818359
3.50189208984375
6.50310516357422
27.5180339813232
3.00216674804688
7.50494003295898
3.98993492126465
4.50396537780762
4.00304794311523
7.00521469116211
4.50396537780762
3.50189208984375
5.00392913818359
6.00385665893555
3.50213050842285
3.51500511169434
4.50301170349121
4.00304794311523
3.00288200378418
6.50405883789062
15.6238079071045
6.00409507751465
3.50308418273926
3.50308418273926
5.00392913818359
5.50317764282227
4.00304794311523
3.50403785705566
1.00302696228027
4.50301170349121
3.50213050842285
4.50396537780762
8.00585746765137
4.00304794311523
5.00297546386719
5.0041675567627
3.50189208984375
3.51405143737793
0
4.50301170349121
3.50189208984375
4.50301170349121
4.00304794311523
4.50015068054199
3.50189208984375
5.00297546386719
4.00185585021973
3.50308418273926
3.50403785705566
7.50494003295898
3.50308418273926
3.50093841552734
4.50301170349121
3.9970874786377
5.50508499145508
3.99994850158691
5.00392913818359
5.00392913818359
5.50389289855957
5.00202178955078
8.50605964660645
3.00192832946777
8.50605964660645
3.00192832946777
5.50484657287598
0
4.50301170349121
4.00185585021973
3.50189208984375
4.00304794311523
3.50308418273926
4.5008659362793
3.50189208984375
4.00209426879883
5.50985336303711
6.00409507751465
7.00521469116211
26.5188217163086
5.00297546386719
5.50413131713867
6.00409507751465
4.5020580291748
4.00304794311523
4.00304794311523
3.50284576416016
4.50396537780762
3.00192832946777
4.00185585021973
5.00297546386719
5.00297546386719
3.50189208984375
4.50301170349121
6.00385665893555
4.50396537780762
3.50284576416016
5.00392913818359
3.50093841552734
4.50301170349121
4.00304794311523
3.00312042236328
4.50396537780762
6.50501251220703
10.0069046020508
5.00297546386719
4.00280952453613
6.50501251220703
4.00400161743164
3.50093841552734
3.50308418273926
6.50477409362793
4.00280952453613
3.50284576416016
6.50405883789062
8.00585746765137
4.00400161743164
4.00209426879883
7.00998306274414
6.00409507751465
5.50508499145508
30.0209522247314
3.50189208984375
6.00409507751465
4.49609756469727
3.50189208984375
4.00400161743164
5.00297546386719
3.00192832946777
5.0048828125
4.50301170349121
4.50301170349121
7.00497627258301
5.00392913818359
4.50301170349121
4.50301170349121
5.00297546386719
5.00297546386719
5.0041675567627
6.00504875183105
7.00497627258301
8.50605964660645
4.00400161743164
5.00297546386719
4.50301170349121
3.50213050842285
6.00385665893555
4.5020580291748
4.00209426879883
3.50308418273926
4.00209426879883
6.50501251220703
10.0078582763672
4.00304794311523
6.00385665893555
3.50284576416016
5.50508499145508
4.99916076660156
3.50308418273926
3.50284576416016
3.50189208984375
9.00697708129883
5.00392913818359
4.50396537780762
4.50301170349121
5.00392913818359
32.5348377227783
28.519868850708
3.50213050842285
4.5020580291748
6.50501251220703
3.50213050842285
3.00312042236328
5.50413131713867
3.50213050842285
4.00185585021973
5.50413131713867
3.00192832946777
3.50308418273926
7.50589370727539
4.00304794311523
5.00392913818359
3.50308418273926
5.00297546386719
6.50405883789062
6.50405883789062
27.5192260742188
4.50301170349121
4.00304794311523
0
4.00304794311523
6.50715827941895
5.50413131713867
5.0041675567627
4.50301170349121
3.50308418273926
3.50308418273926
4.00209426879883
5.00392913818359
4.50301170349121
4.00304794311523
4.50301170349121
3.99088859558105
4.00304794311523
7.50494003295898
4.50301170349121
5.0041675567627
3.50093841552734
4.50396537780762
4.50301170349121
27.5199413299561
5.50413131713867
3.50308418273926
4.00400161743164
4.00304794311523
3.50093841552734
3.50308418273926
5.00392913818359
5.50293922424316
4.00304794311523
6.50405883789062
6.00504875183105
3.50189208984375
4.50301170349121
4.49109077453613
3.50189208984375
3.50213050842285
15.6278610229492
4.50396537780762
5.00297546386719
3.50189208984375
3.50189208984375
0
4.50301170349121
15.6400203704834
4.00400161743164
4.00280952453613
4.50301170349121
3.50284576416016
4.49204444885254
3.50213050842285
4.00304794311523
3.00192832946777
4.00304794311523
5.00392913818359
4.00400161743164
5.98788261413574
5.0041675567627
4.00304794311523
3.00192832946777
3.00192832946777
5.50413131713867
3.50403785705566
3.50308418273926
4.00400161743164
5.00297546386719
4.50301170349121
4.00304794311523
5.00297546386719
8.00609588623047
5.00297546386719
4.00304794311523
4.00304794311523
5.0041675567627
4.00304794311523
5.00202178955078
4.50301170349121
4.50301170349121
4.00185585021973
3.99208068847656
5.00297546386719
5.50293922424316
5.0041675567627
5.00297546386719
3.50189208984375
4.00304794311523
3.00192832946777
5.00297546386719
4.00209426879883
7.50517845153809
5.50389289855957
5.00392913818359
4.00209426879883
5.50389289855957
4.50897216796875
4.50277328491211
4.50515747070312
6.00481033325195
5.00392913818359
4.50301170349121
5.50389289855957
3.00216674804688
4.00304794311523
6.00409507751465
7.00497627258301
5.50389289855957
6.50191307067871
4.50301170349121
3.50189208984375
4.50396537780762
4.00304794311523
5.00297546386719
4.00280952453613
4.50301170349121
6.00409507751465
4.00209426879883
3.50284576416016
0
4.99200820922852
5.00392913818359
5.00297546386719
4.00304794311523
3.50308418273926
3.50213050842285
