# Supplementary material for: Optimal clustering under uncertainty
Source: PLoS One. 2018 Oct 2;13(10):e0204627. doi: 10.1371/journal.pone.0204627 (PMC6168142; doi:10.1371/journal.pone.0204627)
Supplement: S1 File — This file contains the number of mismatches (integer count of errors) between the correct label and label output by each algorithm (mismatch error is minimized over all sets of labels that induce the same partitions) in each iteration, and the run time for each algorithm in each iteration, which are used to generate Fig 2 and Table 1. (ZIP) [file pone.0204627.s001.zip › S1 Minimal Data Set for Gaussian Example/results_100_R/R_100_1/time_MCMC-I.txt]

12276.8340110779
12338.1080627441
12325.3290653229
12492.6869869232
12374.9580383301
12528.5999774933
12438.9309883118
10220.7860946655
10496.052980423
12534.3430042267
12614.3500804901
12465.7049179077
12584.7988128662
12631.9868564606
12502.8219223022
12600.0409126282
12561.5470409393
12545.2039241791
10625.9050369263
12430.9740066528
10478.5499572754
12594.5529937744
10121.9129562378
12648.5059261322
12544.9740886688
12592.5340652466
12526.5309810638
12716.7479991913
12481.1549186707
12614.9759292603
12558.0461025238
10689.2731189728
12632.6630115509
12472.5930690765
12276.8058776855
12176.1159896851
12619.1370487213
12494.3299293518
12482.2940826416
12563.9469623566
12496.5279102325
10358.5548400879
12168.2441234589
12566.6689872742
12513.8971805573
12552.4659156799
12642.5821781158
12597.5518226624
12516.0920619965
12726.6988754272
10571.9487667084
12611.0010147095
12518.3479785919
12518.8019275665
10546.3328361511
12473.8798141479
12479.8648357391
12495.9299564362
10594.28191185
12585.2708816528
12651.6699790955
12710.1309299469
12474.2469787598
12425.3070354462
12463.084936142
12581.4969539642
12615.5550479889
12558.50481987
12497.0190525055
12270.8828449249
12758.7740421295
12597.1410274506
12450.6449699402
10756.6339969635
12557.3980808258
12433.0899715424
12469.5839881897
12287.6870632172
12090.7468795776
12613.744020462
12440.3340816498
12403.8500785828
10359.9212169647
12517.7710056305
12526.153087616
12449.5708942413
12543.5409545898
12554.0950298309
12673.5179424286
12483.393907547
12702.8298377991
12603.1351089478
12649.7919559479
12691.2999153137
10121.2720870972
12446.849822998
12480.6070327759
10629.9321651459
12471.2359905243
12489.6140098572
12748.5589981079
12464.1439914703
12594.9230194092
12599.8899936676
12593.8229560852
12552.442073822
10428.8120269775
12614.0398979187
12554.8489093781
12528.3679962158
12529.8020839691
12605.9231758118
10442.5148963928
12318.7608718872
12576.3649940491
12604.8579216003
10385.6360912323
12530.9500694275
12516.2410736084
12545.4411506653
12527.526140213
12300.8921146393
10530.4200649261
12789.7870540619
10681.8828582764
12638.710975647
10554.594039917
12455.2879333496
12514.5840644836
12239.4540309906
12591.1672115326
10361.1171245575
10475.6269454956
12424.5100021362
12299.7529506683
12441.3359165192
12569.6001052856
10035.1920127869
10454.5152187347
12480.2148342133
12585.2971076965
12461.8520736694
10482.5758934021
12502.4831295013
12517.7960395813
12588.9809131622
12507.6661109924
10434.2958927155
12470.5181121826
12546.199798584
10278.3310413361
12399.5399475098
12446.9838142395
12476.4580726624
12608.433008194
12497.8590011597
10342.0770168304
12276.4940261841
12495.5279827118
12453.4869194031
12442.9709911346
10437.2601509094
12423.2950210571
12512.1631622314
12164.1809940338
12536.2749099731
12525.4919528961
12515.1641368866
12128.0949115753
12526.743888855
12441.9529438019
12507.7188014984
12403.5091400146
12437.0369911194
12389.2710208893
12463.4079933167
12534.0931415558
12474.2300510406
10263.1659507751
12281.1388969421
12441.465139389
12553.9209842682
12483.9639663696
12393.4741020203
12500.4160404205
10197.9148387909
12374.4750022888
12294.7680950165
12552.5538921356
12421.3960170746
12569.0050125122
12414.803981781
12430.9191703796
12484.7941398621
12418.3819293976
10128.4840106964
12285.7620716095
12457.8559398651
11142.4729824066
12295.0079441071
12481.880903244
12445.4600811005
12393.4631347656
12607.9249382019
12545.1140403748
12525.5110263824
10638.0960941315
12594.7709083557
12488.3229732513
12471.419095993
12110.2209091187
10502.0439624786
10399.1980552673
12185.8348846436
12299.5369434357
12458.5309028625
12386.3251209259
12476.9470691681
12263.1618976593
12324.1260051727
10334.7330093384
12311.2759590149
12607.3670387268
12564.1069412231
12481.4028739929
12778.6519527435
12386.9729042053
10484.2100143433
12292.7100658417
10270.0779438019
12405.8318138123
12335.6709480286
12551.139831543
12373.5599517822
12464.5099639893
12377.4900436401
12101.1989116669
12247.3881244659
12183.5188865662
12180.6421279907
12264.396905899
12371.0470199585
12386.5139484406
12356.3001155853
12056.6818714142
12352.5328636169
10389.899969101
12483.4730625153
12491.2559986115
12378.3578872681
11304.6259880066
12379.0018558502
12309.2980384827
12094.5899486542
12354.4209003448
9906.19611740112
12134.5100402832
12304.544210434
12398.6921310425
10958.8961601257
10531.8531990051
12420.7539558411
10348.8168716431
12305.0780296326
10417.8969860077
12092.2050476074
12241.6150569916
10438.5249614716
10220.4601764679
12453.794002533
12343.4429168701
12386.9409561157
12422.8610992432
10411.9560718536
12456.1469554901
12408.0049991608
12279.326915741
12133.3200931549
12355.4711341858
12420.6609725952
12493.9181804657
12220.8888530731
10089.3080234528
12325.0708580017
12386.8360519409
10433.14909935
10374.8409748077
12655.1361083984
12353.9571762085
12546.7550754547
12466.9120311737
12507.4090957642
12371.9680309296
12538.2890701294
12483.7019443512
12508.0299377441
12580.6801319122
10419.1718101501
12199.1200447083
12497.575044632
11293.3919429779
10669.2199707031
12589.5791053772
12495.3680038452
10405.8759212494
10130.6810379028
10380.5871009827
12454.391002655
12519.0281867981
12452.3708820343
10528.3460617065
12475.5780696869
12638.7228965759
10513.5641098022
12477.9720306396
12494.4360256195
10426.0339736938
10289.5340919495
10594.7549343109
12568.0499076843
12419.8429584503
12422.7769374847
10722.2759723663
12461.1799716949
10464.3030166626
10376.3220310211
12412.6601219177
12575.4358768463
12533.6191654205
12422.9500293732
12374.2189407349
10249.794960022
12548.0649471283
12598.1900691986
12481.8530082703
12500.2949237823
10433.5038661957
12619.2679405212
12413.106918335
12590.9719467163
10672.2829341888
12495.441198349
12438.0459785461
12621.7179298401
12508.7587833405
10517.2190666199
12474.8458862305
12403.7370681763
10419.3441867828
11262.0959281921
10384.6459388733
10567.0161247253
12515.2430534363
12505.6941509247
12619.6851730347
10534.0309143066
12492.0082092285
12582.4477672577
12583.071231842
10434.9200725555
10607.5870990753
12517.6258087158
12389.1260623932
12440.9849643707
12565.4180049896
12412.602186203
12436.5129470825
12525.4318714142
12516.8850421906
12620.6350326538
12577.4910449982
10266.3199901581
12440.8311843872
12327.3961544037
12548.0320453644
12419.4149971008
10696.4030265808
12517.7578926086
12259.968996048
12591.7840003967
12756.8211555481
12243.1111335754
12645.8058357239
12600.291967392
12311.9921684265
12555.9051036835
10318.0179595947
10349.2200374603
12501.0740756989
12527.3001194
10557.5618743896
10715.5377864838
12592.2160148621
12424.4148731232
12588.8981819153
12424.9219894409
10284.3670845032
12215.126991272
12485.3918552399
12581.5148353577
12522.5040912628
12574.5599269867
10471.0538387299
10314.0239715576
12568.8910484314
12573.3320713043
10184.6849918365
12352.3499965668
12450.6440162659
12614.5150661469
12618.1640625
9993.60704421997
12166.1241054535
12548.1061935425
12514.7409439087
12253.7879943848
12390.4449939728
12467.7269458771
12497.4679946899
10430.5219650269
12466.4680957794
12386.7740631104
12501.4119148254
12443.8319206238
12534.031867981
12491.6508197784
12369.9851036072
10482.1000099182
12507.6081752777
12470.5018997192
12722.6340770721
12482.118844986
12493.5081005096
12592.8249359131
12477.7970314026
10633.0769062042
10582.5340747833
12460.9229564667
10547.9819774628
10142.205953598
13324.9270915985
12427.7510643005
12448.3230113983
12543.4398651123
12413.4600162506
12277.8129577637
12530.4479598999
10402.0900726318
12335.7880115509
12685.2459907532
12512.882232666
12312.3829364777
12327.7380466461
12371.866941452
12377.6550292969
12487.8170490265
12388.335943222
12487.9679679871
10304.8100471497
12231.9269180298
10388.4840011597
10405.1871299744
12294.1830158234
12542.9379940033
12403.6030769348
12620.3129291534
12398.0138301849
12504.4078826904
12488.5919094086
12584.5611095428
12602.4961471558
10471.7190265656
12391.2079334259
12408.2119464874
12639.9750709534
12625.7920265198
10309.1199398041
10509.006023407
12450.5219459534
12436.2530708313
10444.3988800049
10450.9451389313
12597.0869064331
12426.7890453339
12491.7690753937
12611.1879348755
12577.4998664856
10654.1500091553
12568.0351257324
10354.9370765686
10504.8370361328
12322.1278190613
12474.6630191803
12490.9439086914
12550.0450134277
12587.0020389557
12105.1199436188
12428.7989139557
10501.8990039825
12193.4089660645
12283.1358909607
12287.1870994568
12577.4788856506
12480.6418418884
10573.2469558716
12613.6708259583
12364.5048141479
12380.7740211487
12494.6930408478
10458.6460590363
12624.6609687805
10341.2799835205
12510.1079940796
10540.8611297607
12464.898109436
12526.8340110779
10751.8050670624
12430.8919906616
12464.017868042
12464.1819000244
10432.767868042
12706.4650058746
12546.6032028198
12541.7909622192
12475.4049777985
12501.5330314636
12496.7470169067
12597.421169281
12525.0890254974
12589.4320011139
12454.6370506287
12436.8889331818
10239.8428916931
12448.6091136932
12593.5311317444
10905.8549404144
12179.8810958862
12551.8801212311
12334.4509601593
10776.3519287109
12536.5059375763
10322.9510784149
12362.5919818878
10496.8738555908
10538.4850502014
12406.3379764557
12580.582857132
12599.0669727325
12547.8529930115
12226.7260551453
12338.5498523712
10345.8890914917
10372.1289634705
12663.1557941437
10538.8631820679
12643.9380645752
12676.1331558228
12422.0287799835
12506.9169998169
12612.7541065216
12487.123966217
12593.1639671326
12489.5689487457
12513.8700008392
12347.1369743347
12339.97797966
12175.675868988
12335.7210159302
12555.7219982147
12324.248790741
12602.432012558
10228.8210391998
12307.7790737152
11099.8821258545
12321.2630748749
12446.8908309937
12535.4650020599
12526.0119438171
10479.6249866486
10548.3300685883
12583.6541652679
12383.2988739014
12447.8199481964
12488.1520271301
12488.744020462
12460.0131511688
12378.8809776306
12605.7479381561
12546.835899353
12485.2769374847
12510.6549263
12557.275056839
10386.9299888611
12499.1691112518
12341.3791656494
10407.3770046234
12604.5961380005
10431.9889545441
12704.0657997131
12397.0019817352
12476.3739109039
12653.3050537109
12436.115026474
12567.9910182953
12497.447013855
12462.8460407257
12099.0860462189
12430.3629398346
12544.6238517761
12393.5070037842
12215.9790992737
12610.1579666138
12544.6169376373
12302.8650283813
12378.3068656921
12488.9180660248
12527.0159244537
12391.8781280518
10612.4219894409
10184.3960285187
10330.2237987518
12692.1179294586
10575.658082962
10570.9929466248
12532.62591362
12646.1730003357
12626.1851787567
12605.0159931183
12471.9800949097
12590.6920433044
12648.0958461761
12377.2859573364
10555.4161071777
12560.8761310577
12515.0952339172
12623.8689422607
12391.5328979492
12448.8408565521
12530.326128006
12528.4729003906
10423.1441020966
12394.8459625244
12410.8080863953
12632.3530673981
12535.5539321899
12648.500919342
10553.4760951996
12614.0739917755
12407.341003418
12672.9369163513
12630.7320594788
12605.4577827454
12215.4848575592
10413.4180545807
12436.084985733
10583.015203476
12567.4200057983
12303.9569854736
12508.9290142059
12532.2930812836
12394.8149681091
12541.9690608978
12726.6261577606
12525.2859592438
10524.099111557
10473.2899665833
12500.0951290131
12614.1269207001
10270.3709602356
12547.2939014435
10475.3680229187
12509.5341205597
12455.3620815277
12592.6370620728
12555.9411048889
12457.2279453278
12437.3660087585
11112.1859550476
12483.8979244232
12497.0088005066
12517.7218914032
12428.8599491119
12443.8199996948
12559.956073761
12610.0518703461
12529.4551849365
12367.2211170197
12568.1138038635
12539.7667884827
10666.836977005
12388.1230354309
12550.4879951477
10448.9729404449
12703.6318778992
10985.9960079193
12464.1389846802
12449.2139816284
12500.2219676971
12484.8928451538
12495.3458309174
12512.7220153809
12508.8129043579
12593.5349464417
10619.1029548645
12620.532989502
12339.7810459137
10337.5840187073
12517.3540115356
12517.1909332275
12604.3329238892
12634.9861621857
10622.1590042114
12495.8808422089
12505.8259963989
12605.0879955292
12530.268907547
12533.0250263214
12585.8747959137
10475.0819206238
10240.7848834991
12233.3121299744
12497.899055481
12418.3330535889
12488.3251190186
12541.5120124817
10341.9489860535
12686.1200332642
12486.5128993988
10529.7679901123
12298.1040477753
10427.0968437195
12454.3519020081
10509.006023407
12568.2709217072
10478.6629676819
10478.4879684448
12375.7858276367
12424.6890544891
12233.0369949341
12664.2110347748
12626.4629364014
12504.1828155518
12538.3999347687
12510.4761123657
12467.2951698303
12511.1479759216
12213.4909629822
12590.6600952148
12476.6759872437
10748.7139701843
12292.5539016724
10450.8550167084
12611.0799312592
12466.8579101562
12274.6999263763
10961.9870185852
10477.3027896881
12652.9359817505
12396.1579799652
12538.2719039917
10578.0229568481
12521.6150283813
12589.6310806274
13426.8529415131
12578.4230232239
10097.1949100494
12275.8898735046
12562.9858970642
12474.4319915771
12768.6648368835
12593.9600467682
10498.9428520203
12533.55884552
12622.2109794617
10536.5560054779
10538.861989975
12525.0051021576
12435.6169700623
10270.045042038
12355.0169467926
12586.6010189056
12526.2610912323
12553.9929866791
12602.5629043579
10319.6749687195
12390.3360366821
10498.4819889069
10441.3080215454
12367.0411109924
12405.1330089569
12354.560136795
12488.9070987701
12488.3410930634
12516.9661045074
12421.1900234222
10211.8320465088
10289.8490428925
12117.7141666412
12483.5340976715
10582.8330516815
12442.6019191742
12441.0018920898
12529.4320583344
12556.1549663544
12539.7250652313
12442.2609806061
12277.3230075836
12418.4648990631
10626.0011196136
12559.6840381622
12530.1339626312
12410.5200767517
10347.3908901215
12331.0189247131
10534.6159934998
12358.4289550781
12328.5222053528
12239.382982254
12590.5740261078
12259.6120834351
12438.3630752563
12601.142168045
12561.014175415
12552.0219802856
12513.1299495697
12398.2789516449
12485.3520393372
12461.8649482727
12454.225063324
12411.3209247589
12385.5180740356
10643.0549621582
12529.8500061035
12354.7418117523
12408.919095993
12538.9280319214
10439.9220943451
12575.2520561218
12408.2880020142
12407.8009128571
12541.7017936707
12649.7960090637
12334.8999023438
12445.8549022675
10358.8838577271
10513.0290985107
10448.4729766846
12522.4130153656
12490.9558296204
10115.5297756195
12412.8000736237
12622.2031116486
12502.8569698334
12509.5429420471
10492.0320510864
12231.7018508911
12391.3979530334
10448.7991333008
10272.1149921417
12281.2700271606
10227.9658317566
12390.7949924469
12660.248041153
10648.3030319214
12457.6690196991
12444.3490505219
12511.6429328918
12647.01795578
12553.4479618073
12596.5189933777
12460.9990119934
12415.0130748749
12341.206073761
12378.5309791565
12326.6370296478
10503.3819675446
12581.4628601074
12648.3161449432
12504.4300556183
12529.6881198883
12275.4440307617
10557.7640533447
12480.8700084686
12400.4609584808
12366.2989139557
12311.2831115723
10540.5719280243
12521.880865097
12581.2089443207
11310.9569549561
12493.1161403656
12153.746843338
12422.3868846893
10420.8669662476
12497.633934021
12419.4638729095
12465.6589031219
12437.0520114899
12431.2989711761
12379.9829483032
12453.5930156708
12074.8209953308
10239.9210929871
12499.0179538727
12427.2909164429
12444.4000720978
12546.0350513458
12448.853969574
10522.5598812103
12318.4509277344
12284.4061851501
12559.1969490051
12542.1431064606
12313.2758140564
12550.265789032
12572.5350379944
10733.3121299744
10499.5269775391
12542.6759719849
12535.0069999695
12723.7038612366
10463.8350009918
10239.9899959564
12450.3390789032
10340.4951095581
12284.9109172821
12569.2858695984
10461.1818790436
12389.8718357086
12476.9260883331
12538.5370254517
12459.0990543365
12514.5449638367
12490.8320903778
10351.8481254578
10361.5920543671
10540.1928424835
12637.2158527374
10714.0970230103
12548.9659309387
10214.2519950867
12495.1241016388
12487.4958992004
12453.8278579712
12588.9840126038
12237.6229763031
12675.7819652557
10621.4139461517
12610.2430820465
12477.5099754333
10292.3519611359
12214.8580551147
12584.0680599213
12411.6318225861
12488.7058734894
12582.0140838623
10592.3891067505
12453.6080360413
12453.1438350677
12543.4830188751
12422.0471382141
12396.3770866394
12186.537027359
12205.1157951355
12339.2992019653
12449.7580528259
12514.9381160736
12668.3340072632
12549.2579936981
12224.6341705322
12550.7371425629
10215.5840396881
12349.6651649475
12234.7419261932
12515.5720710754
12472.1689224243
12480.0610542297
11112.7729415894
12569.1950321198
12588.9601707458
12578.1030654907
12299.1998195648
13330.854177475
13167.671918869
10577.840089798
12642.783164978
12518.2690620422
12343.0421352386
12540.5969619751
12504.5580863953
12463.6600017548
12460.4539871216
10166.1179065704
12329.4880390167
12522.2010612488
12503.2501220703
12491.8720722198
12389.4369602203
10280.8589935303
10311.5649223328
