# Supplementary material for: Optimal clustering under uncertainty
Source: PLoS One. 2018 Oct 2;13(10):e0204627. doi: 10.1371/journal.pone.0204627 (PMC6168142; doi:10.1371/journal.pone.0204627)
Supplement: S1 File — This file contains the number of mismatches (integer count of errors) between the correct label and label output by each algorithm (mismatch error is minimized over all sets of labels that induce the same partitions) in each iteration, and the run time for each algorithm in each iteration, which are used to generate Fig 2 and Table 1. (ZIP) [file pone.0204627.s001.zip › S1 Minimal Data Set for Gaussian Example/results_100_R/R_100_1/time_MCMC.txt]

12231.1038970947
12827.7578353882
12810.5719089508
12871.9730377197
12584.5677852631
12871.7360496521
12978.9810180664
12840.7778739929
11086.1148834229
13042.5300598145
13007.7090263367
12831.9821357727
13074.8767852783
13153.9289951324
12710.3800773621
13051.2402057648
12983.2990169525
13050.7969856262
11015.1669979095
12972.0888137817
10947.1261501312
13116.024017334
10605.2238941193
13144.3679332733
12917.8330898285
12770.4148292542
12951.758146286
12945.8050727844
12831.7270278931
13097.6710319519
12983.6249351501
10716.3789272308
13119.6110248566
12638.4890079498
12421.4999675751
12327.2430896759
13002.583026886
12914.5700931549
12923.4180450439
12951.6279697418
12986.2079620361
10804.8679828644
12706.1169147491
12851.9780635834
12917.8609848022
12899.7981548309
13087.4328613281
13156.7161083221
13003.3240318298
12959.7129821777
10713.9971256256
12935.8470439911
13078.8650512695
12948.0051994324
10764.8131847382
12945.9691047668
13055.685043335
13018.0811882019
10495.2759742737
13089.369058609
13115.492105484
12961.7669582367
12826.7409801483
12999.2671012878
13099.4319915771
13101.9868850708
13213.399887085
13018.0401802063
12759.9959373474
12383.9659690857
13251.6491413116
13066.6580200195
12798.6550331116
12788.3789539337
12903.0270576477
12710.8759880066
12668.3921813965
12426.0730743408
12446.4740753174
12861.2978458405
12956.9799900055
12997.0071315765
12904.7248363495
12884.5829963684
12757.9429149628
12556.5481185913
12861.9730472565
12920.8559989929
13222.6631641388
12770.0819969177
13031.0530662537
13058.5069656372
13182.5680732727
12926.5789985657
10666.6560173035
12824.1188526154
12864.2520904541
12896.9469070435
13111.8259429932
12895.8120346069
12729.0298938751
12596.6770648956
12877.6981830597
12770.171880722
13156.3551425934
12930.1068782806
12947.5600719452
12900.6769657135
13128.7448406219
12841.8729305267
13065.2120113373
12885.7009410858
10850.9538173676
12580.1811218262
13094.5360660553
13239.2060756683
10862.7359867096
13081.661939621
12907.3951244354
13035.2659225464
12914.6537780762
12868.047952652
10845.5190658569
12895.5481052399
10975.5690097809
13154.1380882263
10550.0907897949
12888.8349533081
12729.0389537811
12419.4221496582
12851.3460159302
10855.917930603
11047.98412323
12609.5910072327
12351.350069046
12935.4391098022
12796.8368530273
10459.4938755035
10463.4349346161
12686.665058136
12846.1029529572
12810.1139068604
10764.6310329437
13138.0989551544
13041.5410995483
13046.5049743652
13147.2880840302
10511.9469165802
13055.8269023895
12776.8278121948
10603.64818573
12921.774148941
12755.3579807281
12950.5679607391
13008.896112442
12811.0811710358
10608.6990833282
12501.9750595093
13075.7160186768
12652.0359516144
12991.8808937073
12911.2899303436
12872.7719783783
12817.638874054
12227.3659706116
12972.7778434753
12817.0959949493
12817.272901535
12693.519115448
12891.6661739349
12715.0440216064
12882.1539878845
12570.6489086151
12927.8440475464
12886.6498470306
12859.3819141388
12892.9128646851
12663.9239788055
10825.2670764923
12315.1581287384
12835.5159759521
12818.5160160065
12731.8289279938
12961.4248275757
12679.4991493225
12361.9210720062
12597.0339775085
12393.923997879
12984.1341972351
12322.0589160919
12948.2781887054
12634.546995163
12595.3290462494
12893.0358886719
12591.2871360779
10500.9109973907
12424.8430728912
12630.1970481873
10535.3119373322
12443.4731006622
12819.6771144867
12792.8929328918
13040.3559207916
13055.6778907776
13063.4582042694
12876.4789104462
12963.4289741516
12906.6190719604
12811.1100196838
12994.2688941956
10401.3919830322
10942.7928924561
10982.8200340271
12298.2130050659
12813.0099773407
12898.7469673157
12778.9239883423
13073.8000869751
12765.9819126129
12605.4720878601
10249.2558956146
12533.8389873505
13053.1139373779
12876.8820762634
12899.4929790497
12726.7739772797
13054.6360015869
10865.2970790863
10661.1099243164
10716.3479328156
12847.7931022644
12696.5281963348
12912.3680591583
12542.1259403229
12774.7390270233
12685.9810352325
12335.1950645447
12442.2519207001
12412.388086319
12309.2098236084
12856.9469451904
12738.4629249573
12652.8608798981
12590.6369686127
12366.4970397949
12924.0040779114
13006.9901943207
12863.0800247192
12861.9508743286
12615.1471138
10723.503112793
12469.3131446838
12437.196969986
12270.476102829
12764.0991210938
10382.2898864746
12399.8630046844
13007.5697898865
12827.6538848877
11069.8540210724
12674.0229129791
12799.262046814
10670.0789928436
12859.4079017639
10792.8462028503
12350.9011268616
12892.4219608307
10951.2140750885
12917.769908905
12927.9701709747
12825.9592056274
12731.4641475677
12916.14985466
10435.8689785004
12778.5000801086
13009.3681812286
10441.3170814514
12244.7118759155
12774.9359607697
12715.7890796661
12736.3748550415
12410.2230072021
10574.4769573212
12984.77602005
12716.5760993958
12600.7599830627
10723.2720851898
12947.2749233246
12940.4501914978
13066.615819931
10640.2149200439
12789.8468971252
12871.4368343353
13026.939868927
12625.480890274
12929.5480251312
13056.578874588
10700.0961303711
12314.6131038666
12989.1860485077
11496.7660903931
12735.6078624725
12877.8009414673
12731.5130233765
10857.362985611
10001.699924469
12753.4148693085
12808.070898056
16784.9168777466
12849.659204483
10851.6039848328
13146.7759609222
13067.3930644989
10824.765920639
12870.1591491699
12679.6259880066
10417.0899391174
12316.9748783112
10998.2969760895
13027.0409584045
12709.2461585999
10275.0461101532
10822.3741054535
12983.0160140991
12880.9888362885
12858.540058136
12954.1449546814
12940.201997757
12878.2029151917
12751.0180473328
12653.0859470367
10005.8598518372
13133.780002594
12878.5810470581
12827.6369571686
12751.6241073608
10701.5039920807
12897.8540897369
12565.9351348877
13047.3871231079
12785.7320308685
12763.3638381958
12717.0870304108
12826.6282081604
12911.327123642
10617.644071579
12934.0460300446
12756.3378810883
10650.5060195923
11278.1639099121
10203.8540840149
10835.2339267731
13025.1750946045
12914.0257835388
13000.8540153503
12929.4579029083
12947.093963623
13061.3942146301
12909.8048210144
10962.2709751129
10896.2528705597
13088.9520645142
12597.3989963531
13014.7988796234
12917.6590442657
12962.2850418091
12894.2890167236
12878.4070014954
13270.6079483032
13085.6277942657
12955.61003685
10838.0830287933
12931.7719936371
12531.0409069061
12968.8360691071
12752.562046051
12888.8001441956
12861.0181808472
12488.9581203461
12894.2720890045
12964.8389816284
12332.5078487396
13044.2180633545
12911.1549854279
10550.313949585
12971.8499183655
10147.6340293884
10660.5589389801
12907.3708057404
12775.7339477539
10668.10297966
10640.1040554047
13043.9929962158
12882.50207901
13021.9388008118
12894.2310810089
10498.0089664459
12369.8179721832
12853.6560535431
12972.1281528473
10354.1729450226
12967.2648906708
10467.0379161835
10453.4628391266
13106.3899993896
13019.9439525604
12883.495092392
12940.7651424408
12827.1450996399
12902.2309780121
12865.2830123901
10429.9049377441
12364.5660877228
12952.7490139008
12928.426027298
12614.6187782288
13005.7740211487
12899.6789455414
12954.7381401062
12860.2731227875
12766.3378715515
12730.3099632263
13001.727104187
12961.1661434174
12809.0841770172
12981.2672138214
12656.4509868622
10771.7139720917
12901.046037674
12671.9791889191
10546.9808578491
12733.2742214203
12879.6668052673
13026.4530181885
12666.8701171875
11026.4480113983
12934.4110488892
12765.7670974731
10507.5170993805
10696.6590881348
13225.5029678345
12779.7610759735
12847.9671478271
13021.9888687134
12675.1279830933
12266.4060592651
12820.1010227203
10463.1578922272
12907.1490764618
12893.6021327972
12934.8609447479
12538.3241176605
12448.8739967346
12989.5889759064
12725.625038147
12808.4208965302
12922.4960803986
13113.2290363312
10650.1140594482
12389.6629810333
10849.7130870819
10759.318113327
12366.6741847992
12810.1828098297
12786.6818904877
12873.281955719
12943.4370994568
12968.8310623169
12837.2011184692
12975.1620292664
12852.2679805756
12681.8971633911
12734.1661453247
12573.7581253052
13094.8510169983
12699.3930339813
10179.3649196625
10466.3519859314
12700.6089687347
12916.8519973755
13062.5431537628
10940.299987793
13032.3781967163
12701.6010284424
12632.7610015869
13166.8000221252
13011.078119278
11495.952129364
12903.8150310516
12893.3198451996
12916.3010120392
12938.6291503906
12895.9031105042
12808.1109523773
12905.4131507874
12867.4561977386
12657.8350067139
12815.9339427948
10822.3950862885
12300.8301258087
12492.3000335693
12459.6090316772
13072.8139877319
12926.8851280212
10660.4881286621
12965.1899337769
12565.9749507904
12949.9680995941
13065.2408599854
12955.3010463715
12889.9550437927
10579.2779922485
13051.834821701
11073.832988739
12916.8190956116
12811.527967453
10794.4009304047
12642.8709030151
12644.5097923279
13007.3089599609
10625.5311965942
12979.8200130463
12815.6869411469
12785.8929634094
12925.8458614349
13041.2359237671
12756.1159133911
13163.6998653412
13047.7020740509
12994.8699474335
12939.2988681793
12829.1800022125
10797.9381084442
12807.2910308838
12903.2850265503
10907.0291519165
12495.6018924713
12982.9828739166
12646.6639041901
11010.4100704193
12947.5040435791
11049.9300956726
12465.8999443054
12859.2779636383
12527.4949073792
12588.0188941956
13089.2679691315
13045.548915863
13070.1129436493
12351.7830371857
12918.1809425354
10585.6220722198
10650.9010791779
12889.3971443176
11056.617975235
12991.8050765991
10465.0070667267
12585.2138996124
13052.2620677948
13074.4700431824
12831.8738937378
12795.4130172729
12756.5188407898
10342.6160812378
10333.6319923401
12543.5090065002
12333.6961269379
13040.629863739
12797.3158359528
10678.5371303558
12893.7649726868
10270.6830501556
12374.7828006744
11478.9099693298
12518.513917923
12942.5580501556
13058.8979721069
12803.8671016693
10720.9570407867
11118.185043335
12979.7909259796
12558.2740306854
12888.9899253845
13001.6770362854
12922.6539134979
14782.8199863434
12598.9301204681
13104.1181087494
13123.0549812317
12882.5302124023
12989.2001152039
12679.9240112305
10839.0250205994
12907.3598384857
10342.0379161835
10123.4931945801
12767.5240039825
10990.0529384613
12791.0981178284
12929.9259185791
12671.6840267181
13101.69506073
12610.8479499817
12982.1770191193
12788.2089614868
12686.6991519928
12748.4610080719
13098.032951355
12962.7368450165
12568.4509277344
12400.4890918732
12941.0328865051
12922.8949546814
12908.2181453705
12915.7741069794
12679.7180175781
12788.5971069336
12906.8028926849
11122.5600242615
10518.6009407043
12319.4930553436
13130.667924881
12904.6618938446
10909.8591804504
13086.3170623779
12997.3080158234
13116.5249347687
13055.9470653534
12899.8229503632
12925.5759716034
12943.5279369354
12823.2629299164
10732.7818870544
10709.1879844666
12978.1107902527
13147.304058075
12254.5621395111
12568.9871311188
13063.2479190826
12871.9289302826
10780.3020477295
13066.3170814514
12611.9709014893
13059.3099594116
12853.8980484009
13040.2970314026
12824.9409198761
12761.6529464722
12547.9698181152
13071.3698863983
12858.7319850922
12973.3529090881
12369.2951202393
10784.4090461731
12947.6580619812
10913.6369228363
12701.9529342651
12484.4479560852
12975.8310317993
12919.8429584503
13024.8229503632
10637.4969482422
13181.4730167389
13109.1310977936
10421.3039875031
10688.6548995972
12975.0819206238
12879.2397975922
13131.9830417633
12983.0980300903
10757.8220367432
13049.339056015
12625.7929801941
13031.6970348358
12825.1738548279
12890.8100128174
12627.4399757385
11615.94414711
13035.5949401855
12946.8061923981
12843.2250022888
12916.3639545441
12848.2730388641
12995.982170105
13130.3930282593
12805.6750297546
13077.1369934082
13124.3741512299
13101.5601158142
11006.2680244446
13029.7989845276
13107.9318523407
10779.825925827
13010.6251239777
11706.3829898834
13163.4981632233
13089.8571014404
12971.8670845032
12913.8679504395
12648.805141449
13100.1260280609
12934.2551231384
13041.7749881744
11112.9689216614
12974.5659828186
12538.2261276245
10723.9651679993
13055.8249950409
12791.5780544281
13017.4281597137
13198.4438896179
10735.6820106506
12844.7008132935
12901.1108875275
12921.5159416199
12804.2571544647
13025.7339477539
13031.8830013275
10782.7389240265
10601.6070842743
12732.0649623871
13194.550037384
12501.7108917236
12941.6399002075
13018.8598632812
10608.1190109253
13102.0140647888
12746.0880279541
11165.9529209137
12480.9339046478
10784.196138382
13039.6230220795
10669.1989898682
13026.4010429382
10419.9261665344
10331.2427997589
12511.1570358276
12671.4849472046
12323.6849308014
13068.0220127106
13182.5630664825
13090.4061794281
13029.69789505
10418.9369678497
12867.290019989
12929.4679164886
12325.1872062683
12868.7300682068
12916.1808490753
10978.0609607697
12423.2308864594
12987.1280193329
12943.9809322357
12875.4351139069
12366.0130500793
10845.5789089203
10824.8951435089
12956.8819999695
12915.2388572693
13008.2759857178
12966.3429260254
12917.8647994995
12832.1559429169
12922.2791194916
12958.3299160004
10490.1978969574
12350.170135498
13001.1479854584
12760.6430053711
13245.2900409698
13100.2991199493
13002.9561519623
13041.6059494019
12868.8979148865
10903.3401012421
10488.3370399475
12990.161895752
12946.053981781
10909.5249176025
12419.8780059814
12844.9048995972
12857.2490215302
13110.533952713
13052.9870986938
10873.5060691833
13017.2100067139
12945.5308914185
10433.7959289551
12499.9799728394
12462.3131752014
12835.6478214264
12832.5800895691
10548.7129688263
13084.3620300293
12954.9820423126
10760.1270675659
10775.2521038055
12710.3707790375
13027.4078845978
10607.7089309692
12687.6850128174
12816.0529136658
12832.3559761047
12885.6041431427
12801.1269569397
12597.0990657806
12916.7959690094
12706.1591148376
10839.173078537
12945.5261230469
12783.8609218597
12547.4531650543
10997.4219799042
12737.5631332397
11028.9640426636
12539.3710136414
12799.2739677429
12344.4399833679
12960.8891010284
12413.6919975281
12857.3379516602
13100.4531383514
13157.4339866638
12790.2131080627
12936.2831115723
12599.072933197
12949.8219490051
12842.2520160675
12903.156042099
12520.3211307526
12887.9928588867
10880.2628517151
12936.320066452
12806.519985199
12881.9720745087
13033.2469940186
10667.8838729858
12890.1369571686
12672.6620197296
12700.5360126495
13093.0349826813
13017.2598361969
12592.0920372009
12898.6551761627
10311.959028244
10869.2860603333
12922.5289821625
12995.5599308014
12734.6611022949
10430.0842285156
13155.9200286865
12948.6038684845
12783.313035965
12875.2160072327
12544.7471141815
12352.5969982147
13000.1051425934
10658.9729785919
10245.0649738312
12594.5408344269
10674.2260456085
13068.9101219177
13019.13189888
12803.2579421997
12839.4160270691
12902.8561115265
13010.8599662781
12857.794046402
13158.3871841431
12773.7250328064
12831.5830230713
12644.1190242767
12444.0670013428
12790.5611991882
12474.9648571014
10599.4699001312
13018.9211368561
13139.8320198059
12775.2678394318
12703.0110359192
12391.8828964233
10823.1010437012
12953.6139965057
12839.9181365967
13043.1780815125
10512.9609107971
10510.6739997864
13229.8481464386
10519.4749832153
12880.6710243225
12866.2750720978
12696.240901947
12995.7640171051
10512.8169059753
12782.5391292572
12775.5839824677
12936.4650249481
12729.8200130463
13199.8538970947
12686.0661506653
12641.5522098541
12362.5569343567
10442.9318904877
12635.5829238892
13042.7529811859
12924.2699146271
12912.3628139496
12891.8509483337
10729.3491363525
12803.2290935516
12435.36901474
13042.818069458
12828.4058570862
10081.817150116
10383.2058906555
12998.5811710358
12864.8719787598
10679.5969009399
13048.3980178833
12978.022813797
13060.8730316162
13057.9128265381
10769.1988945007
12577.0010948181
10491.4739131927
12788.1450653076
10682.8811168671
10592.7631855011
12844.5789813995
12973.4809398651
12940.3638839722
13002.0279884338
12788.3720397949
12857.4249744415
10541.4068698883
10741.8539524078
10891.853094101
13128.5831928253
10881.3121318817
10541.0079956055
10734.1940402985
13150.1939296722
12970.2689647675
12820.2509880066
13040.2491092682
12514.9960517883
13131.9479942322
10911.2770557404
13023.9460468292
12815.8829212189
10736.5481853485
12404.0679931641
12820.8329677582
12715.7089710236
12746.6599941254
13083.9190483093
13079.6401500702
12698.5740661621
12858.7172031403
13010.0939273834
12601.9070148468
10275.3751277924
12410.2549552917
12260.1709365845
12578.6609649658
12879.7521591187
12842.19789505
13027.4958610535
12815.1061534882
12343.6009883881
12958.6079120636
10770.2548503876
12575.0758647919
12315.279006958
12912.4720096588
12756.6380500793
12683.2730770111
11699.0129947662
12993.912935257
12971.2159633636
12952.2988796234
12476.4180183411
13830.2299976349
13805.2749633789
10892.4260139465
13067.7559375763
12834.6939086914
12508.7449550629
13114.7019863129
13062.6759529114
12915.8098697662
12750.2601146698
10153.7170410156
12427.4411201477
13005.9349536896
12910.012960434
12921.1699962616
10104.5980453491
12820.5680847168
10878.221988678
