# Supplementary material for: Optimal clustering under uncertainty
Source: PLoS One. 2018 Oct 2;13(10):e0204627. doi: 10.1371/journal.pone.0204627 (PMC6168142; doi:10.1371/journal.pone.0204627)
Supplement: S1 File — This file contains the number of mismatches (integer count of errors) between the correct label and label output by each algorithm (mismatch error is minimized over all sets of labels that induce the same partitions) in each iteration, and the run time for each algorithm in each iteration, which are used to generate Fig 2 and Table 1. (ZIP) [file pone.0204627.s001.zip › S1 Minimal Data Set for Gaussian Example/results_100_R/R_100_2/time_EM-I.txt]

28.0759334564209
15.6259536743164
15.6419277191162
10.2939605712891
15.6259536743164
32.2840213775635
11.5089416503906
12.5091075897217
11.0080242156982
11.0080242156982
45.0320243835449
19.9968814849854
14.009952545166
19.5138454437256
17.5001621246338
24.0168571472168
12.5100612640381
10.5071067810059
10.0080966949463
13.4971141815186
10.0080966949463
15.4941082000732
14.009952545166
12.0091438293457
11.9960308074951
24.0039825439453
18.5551643371582
13.498067855835
11.0080242156982
21.5160846710205
11.4948749542236
10.0080966949463
20.0140476226807
13.5090351104736
16.0119533538818
13.5149955749512
26.0181427001953
13.0488872528076
15.9988403320312
13.50998878479
22.0592021942139
12.0089054107666
17.0121192932129
13.0090713500977
20.514965057373
14.8880481719971
9.49406623840332
16.010046005249
20.0150012969971
19.5128917694092
13.4990215301514
20.503044128418
16.4980888366699
18.0308818817139
11.5079879760742
44.579029083252
39.5159721374512
15.5231952667236
11.5089416503906
18.0130004882812
12.0081901550293
14.4970417022705
16.5119171142578
11.9950771331787
11.0030174255371
15.5110359191895
14.0078067779541
11.5079879760742
21.5339660644531
22.4308967590332
13.0109786987305
16.995906829834
13.5090351104736
25.9900093078613
14.4929885864258
9.00602340698242
17.0109272003174
12.5088691711426
15.4669284820557
19.5012092590332
21.5160846710205
16.0121917724609
9.49311256408691
17.8937911987305
19.0129280090332
31.5229892730713
16.5119171142578
22.5050449371338
21.014928817749
22.5160121917725
13.0090713500977
13.0069255828857
14.4970417022705
14.5800113677979
10.0071430206299
11.4929676055908
19.0198421478271
9.49406623840332
14.509916305542
12.5079154968262
12.9959583282471
11.5079879760742
11.9948387145996
15.5160427093506
21.0030078887939
25.0351428985596
39.5121574401855
12.4988555908203
17.7178382873535
11.0080242156982
14.509916305542
17.5120830535889
8.50486755371094
15.5110359191895
13.9989852905273
13.0090713500977
21.7478275299072
10.5240345001221
17.0071125030518
11.491060256958
22.0100879669189
12.9990577697754
10.5071067810059
16.5119171142578
11.5089416503906
18.51487159729
12.4959945678711
13.50998878479
11.5189552307129
18.5010433197021
12.5100612640381
11.0070705413818
9.00697708129883
18.0120468139648
12.0091438293457
12.5079154968262
19.0320014953613
10.0061893463135
10.0069046020508
18.0110931396484
18.0120468139648
16.0119533538818
12.5091075897217
19.024133682251
13.50998878479
18.5110569000244
9.05084609985352
25.4487991333008
18.5132026672363
16.5109634399414
10.0069046020508
24.5480537414551
14.5108699798584
18.5129642486572
10.9899044036865
15.5301094055176
28.0210971832275
12.0079517364502
14.4119262695312
44.2318916320801
14.9979591369629
15.009880065918
13.0128860473633
18.0010795593262
15.0110721588135
21.014928817749
15.0091648101807
18.496036529541
10.5080604553223
13.498067855835
14.0218734741211
26.1120796203613
22.0160484313965
14.9929523468018
25.5200862884521
18.5129642486572
12.4959945678711
15.9988403320312
13.0100250244141
13.7760639190674
14.0218734741211
12.5091075897217
17.5130367279053
10.2691650390625
24.5168209075928
12.5091075897217
12.0091438293457
21.9988822937012
19.5329189300537
15.5129432678223
22.5160121917725
17.0118808746338
14.509916305542
15.6450271606445
14.0101909637451
15.0110721588135
11.5079879760742
23.5168933868408
10.5078220367432
11.49582862854
22.0170021057129
13.0090713500977
11.0080242156982
17.4951553344727
16.4279937744141
12.0079517364502
12.8970146179199
21.5198993682861
13.9980316162109
13.9930248260498
14.0101909637451
11.5079879760742
14.5080089569092
14.0211582183838
42.5260066986084
20.0140476226807
14.5108699798584
24.5189666748047
23.6108303070068
2.28691101074219
16.5040493011475
35.0251197814941
13.0150318145752
14.9929523468018
31.2519073486328
17.0109272003174
13.50998878479
11.0080242156982
15.6137943267822
16.4370536804199
15.6240463256836
23.7598419189453
20.5519199371338
15.625
15.625
12.1550559997559
15.6240463256836
0
18.5999870300293
15.6271457672119
1.06096267700195
27.4219512939453
1.11007690429688
3.11613082885742
25.3610610961914
20.7009315490723
15.6230926513672
20.5709934234619
8.1021785736084
15.6130790710449
24.0941047668457
15.632152557373
15.6331062316895
17.7230834960938
21.9900608062744
15.6271457672119
14.9989128112793
15.6261920928955
33.1881046295166
15.625
1.0840892791748
31.25
1.10387802124023
0
22.8040218353271
8.11886787414551
15.625
10.0069046020508
3.0829906463623
15.6090259552002
25.5229473114014
15.6259536743164
15.6261920928955
19.7620391845703
0
19.5648670196533
3.05986404418945
9.17983055114746
17.8148746490479
2.08711624145508
24.4960784912109
29.8278331756592
15.6300067901611
21.6779708862305
9.12380218505859
1.06191635131836
11.0080242156982
21.0349559783936
11.5280151367188
12.5079154968262
16.5331363677979
14.509916305542
38.0270481109619
15.0120258331299
13.0100250244141
16.4990425109863
13.0088329315186
11.5079879760742
26.5181064605713
46.0441112518311
9.51099395751953
10.0078582763672
10.5071067810059
13.0100250244141
10.4889869689941
11.0080242156982
13.0209922790527
16.4990425109863
15.0110721588135
11.5079879760742
12.5091075897217
15.9981250762939
13.9970779418945
12.0081901550293
16.5109634399414
15.9981250762939
15.5107975006104
9.00697708129883
9.5069408416748
30.6689739227295
14.009952545166
11.5079879760742
8.99410247802734
16.010046005249
12.5079154968262
11.5089416503906
20.514965057373
9.9937915802002
15.009880065918
16.8778896331787
13.5049819946289
9.48500633239746
20.0009346008301
11.5139484405518
12.4971866607666
10.5071067810059
14.009952545166
10.0069046020508
17.0309543609619
8.50605964660645
12.1119022369385
14.009952545166
16.0109996795654
12.5088691711426
15.4938697814941
11.0130310058594
11.9960308074951
14.0080451965332
9.9940299987793
12.0141506195068
33.5240364074707
9.51004028320312
20.0080871582031
15.0101184844971
9.00793075561523
36.0209941864014
20.0119018554688
23.029088973999
29.0238857269287
12.5088691711426
9.9940299987793
13.5090351104736
15.0110721588135
15.9990787506104
19.5140838623047
18.5308456420898
23.5168933868408
19.5260047912598
13.4940147399902
19.0091133117676
17.0109272003174
10.0119113922119
26.5181064605713
15.5110359191895
16.5119171142578
27.8489589691162
13.5090351104736
17.509937286377
16.0119533538818
23.0171680450439
16.0000324249268
13.0090713500977
13.0078792572021
22.5160121917725
14.0688419342041
16.5121555328369
10.9961032867432
12.3758316040039
17.5142288208008
13.50998878479
9.00602340698242
10.0078582763672
13.0059719085693
12.0210647583008
16.028881072998
14.509916305542
11.49582862854
17.5240039825439
15.0101184844971
24.5180130004883
14.5108699798584
23.5159397125244
10.0078582763672
12.5088691711426
18.5129642486572
10.5071067810059
15.6271457672119
13.50998878479
33.5071086883545
15.4941082000732
18.5139179229736
10.9908580780029
13.50998878479
17.4989700317383
18.5141563415527
23.0209827423096
38.0609035491943
31.0180187225342
14.5540237426758
16.0109996795654
11.5091800689697
13.495922088623
35.524845123291
41.0342216491699
17.5168514251709
12.4969482421875
9.5059871673584
10.5068683624268
17.0128345489502
20.5190181732178
15.498161315918
16.0298347473145
13.5281085968018
10.5068683624268
18.0001258850098
16.4949893951416
14.509916305542
13.9970779418945
10.5071067810059
12.5100612640381
23.6470699310303
12.0069980621338
12.0079517364502
18.5258388519287
14.5220756530762
14.9929523468018
20.5020904541016
10.5071067810059
16.9990062713623
13.50998878479
13.5128498077393
10.5068683624268
10.0080966949463
14.0089988708496
42.5300598144531
24.075984954834
16.0109996795654
9.50717926025391
13.0088329315186
20.0259685516357
13.0100250244141
35.01296043396
15.5098438262939
12.5079154968262
18.0120468139648
11.991024017334
9.00602340698242
16.528844833374
10.4951858520508
19.9978351593018
11.0070705413818
13.9970779418945
14.4979953765869
27.540922164917
18.0001258850098
20.0028419494629
14.509916305542
31.5401554107666
12.9919052124023
13.50998878479
12.5079154968262
11.5058422088623
16.5109634399414
15.510082244873
18.9969539642334
12.0260715484619
11.9969844818115
8.99291038513184
18.5010433197021
9.9940299987793
12.0089054107666
13.9930248260498
12.1181011199951
24.0159034729004
13.0090713500977
17.0118808746338
13.9970779418945
13.0090713500977
11.3868713378906
31.2521457672119
12.1181011199951
9.9940299987793
17.5130367279053
13.4968757629395
10.0071430206299
14.5111083984375
18.5129642486572
16.0119533538818
15.0120258331299
16.9949531555176
17.0121192932129
16.0000324249268
12.9959583282471
12.509822845459
12.9909515380859
9.5059871673584
8.00609588623047
16.5128707885742
15.4991149902344
20.5137729644775
10.5068683624268
12.0079517364502
23.0171680450439
18.5120105743408
11.4951133728027
14.5101547241211
17.5130367279053
15.4938697814941
21.514892578125
15.0151252746582
13.0081176757812
17.5189971923828
11.0077857971191
15.5098438262939
12.5081539154053
9.5062255859375
11.9960308074951
16.740083694458
12.6419067382812
12.0079517364502
11.566162109375
14.009952545166
15.0151252746582
11.0127925872803
12.5091075897217
13.045072555542
9.5069408416748
11.5079879760742
18.5260772705078
18.017053604126
15.0110721588135
12.0089054107666
14.5101547241211
12.0100975036621
35.01296043396
11.9950771331787
12.4859809875488
14.998197555542
24.0170955657959
12.0089054107666
13.9930248260498
10.0069046020508
17.5111293792725
12.0081901550293
11.491060256958
12.5091075897217
17.4939632415771
40.0409698486328
9.5069408416748
23.5168933868408
11.5079879760742
13.0069255828857
19.0010070800781
8.50701332092285
14.009952545166
11.0089778900146
12.5141143798828
11.5070343017578
11.4960670471191
10.0069046020508
19.9959278106689
16.5162086486816
17.509937286377
18.0120468139648
34.0118408203125
19.5140838623047
12.5081539154053
14.0180587768555
20.0150012969971
14.509916305542
14.009952545166
10.5080604553223
35.5119705200195
15.6261920928955
13.4971141815186
17.5318717956543
17.5130367279053
12.5081539154053
19.5319652557373
14.509916305542
18.5129642486572
14.0001773834229
16.5150165557861
15.0108337402344
14.0089988708496
20.0440883636475
40.0161743164062
17.4989700317383
12.7229690551758
10.9899044036865
11.0080242156982
19.0138816833496
25.5191326141357
12.9919052124023
25.5651473999023
10.5071067810059
12.9959583282471
15.0110721588135
10.9949111938477
12.5107765197754
10.4949474334717
17.5120830535889
12.5079154968262
10.9958648681641
13.5290622711182
10.9941959381104
17.0130729675293
11.9969844818115
11.5089416503906
13.0140781402588
18.5139179229736
17.5130367279053
10.5068683624268
11.4951133728027
14.0109062194824
12.998104095459
10.0071430206299
17.0121192932129
8.44788551330566
18.5139179229736
11.5129947662354
20.0150012969971
13.5090351104736
18.5129642486572
10.4930400848389
15.9978866577148
17.0140266418457
17.0109272003174
13.50998878479
20.0150012969971
10.066032409668
14.4970417022705
11.5079879760742
12.0079517364502
16.0119533538818
10.0069046020508
14.4929885864258
11.5079879760742
13.0090713500977
15.4979228973389
18.5010433197021
15.0110721588135
17.024040222168
16.5131092071533
12.9978656768799
14.509916305542
16.4990425109863
20.0140476226807
12.5038623809814
15.0110721588135
10.0071430206299
18.5129642486572
11.7709636688232
17.0001983642578
13.0100250244141
12.0091438293457
17.031192779541
8.99410247802734
10.0069046020508
10.5068683624268
11.0080242156982
15.5110359191895
22.0160484313965
12.4959945678711
12.5081539154053
16.510009765625
23.0178833007812
13.9970779418945
23.5350131988525
10.0071430206299
13.0090713500977
14.4920349121094
11.491060256958
25.5649089813232
9.51194763183594
14.0089988708496
10.0069046020508
22.5160121917725
13.5118961334229
23.5159397125244
16.0109996795654
15.5119895935059
19.0129280090332
11.0070705413818
18.5129642486572
16.0109996795654
11.0068321228027
25.0051021575928
28.1682014465332
15.5110359191895
16.5169239044189
15.5110359191895
11.5070343017578
12.4959945678711
13.0150318145752
15.4979228973389
27.0318984985352
18.0130004882812
13.0147933959961
16.0119533538818
24.0159034729004
12.5088691711426
17.9958343505859
12.5141143798828
13.0090713500977
10.5180740356445
19.6549892425537
14.009952545166
36.5140438079834
23.0159759521484
14.9931907653809
15.5110359191895
11.4948749542236
15.498161315918
10.0069046020508
12.0079517364502
14.164924621582
18.5251235961914
19.5119380950928
10.0080966949463
18.5010433197021
12.0139122009277
14.509916305542
14.509916305542
15.5000686645508
12.5091075897217
14.9979591369629
14.9979591369629
20.0140476226807
8.00609588623047
13.50998878479
11.5079879760742
13.0088329315186
10.5080604553223
14.5151615142822
33.0290794372559
15.5320167541504
16.0109996795654
14.5089626312256
10.4951858520508
18.5000896453857
16.010046005249
16.510009765625
13.5090351104736
14.8611068725586
11.0080242156982
13.0100250244141
17.0021057128906
16.0109996795654
15.9938335418701
11.0089778900146
13.5149955749512
17.5130367279053
19.0129280090332
12.0089054107666
9.00602340698242
16.4988040924072
22.9229927062988
11.5070343017578
34.0240001678467
21.0018157958984
15.0110721588135
11.5079879760742
16.0231590270996
9.51790809631348
10.5118751525879
10.9949111938477
8.50605964660645
11.5079879760742
13.5149955749512
16.0160064697266
18.0130004882812
13.0090713500977
18.0211067199707
13.9980316162109
16.5112018585205
9.00602340698242
19.5140838623047
19.5140838623047
8.49294662475586
13.50998878479
12.0058059692383
17.5120830535889
10.0071430206299
13.4918689727783
11.5079879760742
14.509916305542
11.5079879760742
10.0119113922119
18.0130004882812
10.5080604553223
19.0141201019287
10.5071067810059
18.4950828552246
12.0091438293457
12.9969120025635
16.5119171142578
34.9500179290771
17.0121192932129
14.009952545166
12.9919052124023
17.5008773803711
21.0258960723877
16.0119533538818
11.5079879760742
11.0199451446533
14.509916305542
17.0009136199951
38.0270481109619
16.0109996795654
12.1591091156006
10.5080604553223
16.5121555328369
10.4920864105225
10.0069046020508
14.517068862915
10.0069046020508
13.5080814361572
14.5108699798584
20.4989910125732
18.0001258850098
16.5121555328369
13.498067855835
18.5019969940186
12.0089054107666
11.0070705413818
12.5088691711426
13.0090713500977
11.0070705413818
18.0120468139648
16.5119171142578
13.50998878479
12.5091075897217
17.9998874664307
13.5078430175781
11.9960308074951
11.5070343017578
9.50717926025391
10.5130672454834
16.5109634399414
12.6709938049316
9.5059871673584
13.9980316162109
12.0091438293457
10.6101036071777
17.0130729675293
14.5108699798584
14.509916305542
12.1309757232666
16.5109634399414
21.5151309967041
12.5079154968262
19.0010070800781
16.0109996795654
14.4920349121094
12.4959945678711
10.9920501708984
9.50717926025391
14.5111083984375
21.5160846710205
17.0121192932129
10.5118751525879
13.50998878479
15.0299072265625
16.5121555328369
12.5110149383545
12.5091075897217
19.5009708404541
10.8270645141602
16.5121555328369
17.5120830535889
20.5330848693848
44.529914855957
10.9949111938477
14.009952545166
11.491060256958
10.5068683624268
11.5079879760742
14.4979953765869
17.5120830535889
19.0000534057617
15.510082244873
11.0080242156982
12.0089054107666
15.0110721588135
11.0070705413818
16.4990425109863
14.009952545166
13.50998878479
12.5088691711426
12.5119686126709
24.0168571472168
18.5310840606689
31.2559604644775
10.5071067810059
11.5070343017578
16.0069465637207
9.00697708129883
16.0109996795654
14.6009922027588
41.1930084228516
10.0059509277344
10.5080604553223
15.5110359191895
13.9980316162109
11.5070343017578
10.5080604553223
16.5109634399414
14.0089988708496
9.50503349304199
16.0119533538818
11.5079879760742
17.4989700317383
25.0048637390137
12.5081539154053
10.5080604553223
11.4951133728027
16.5109634399414
10.6210708618164
11.5091800689697
9.5069408416748
13.0078792572021
9.00721549987793
16.5119171142578
12.5088691711426
25.7511138916016
18.9449787139893
13.0200386047363
9.9949836730957
13.0069255828857
10.0069046020508
14.0101909637451
15.0110721588135
12.5088691711426
15.0110721588135
18.5110569000244
13.9961242675781
11.5079879760742
12.0129585266113
12.0089054107666
10.5080604553223
11.4951133728027
10.0059509277344
14.009952545166
24.0118503570557
12.0091438293457
11.5089416503906
12.0069980621338
12.0079517364502
13.0100250244141
15.5110359191895
10.5581283569336
9.00697708129883
16.5121555328369
22.3569869995117
16.0160064697266
25.5179405212402
10.5068683624268
13.0150318145752
18.0110931396484
15.516996383667
12.5088691711426
19.5128917694092
13.5090351104736
10.004997253418
16.0109996795654
10.0069046020508
17.5120830535889
10.0059509277344
11.9960308074951
14.5111083984375
14.0101909637451
13.0100250244141
13.9961242675781
14.5120620727539
20.514965057373
11.0080242156982
15.0949954986572
14.509916305542
10.8709335327148
