# Supplementary material for: Optimal clustering under uncertainty
Source: PLoS One. 2018 Oct 2;13(10):e0204627. doi: 10.1371/journal.pone.0204627 (PMC6168142; doi:10.1371/journal.pone.0204627)
Supplement: S1 File — This file contains the number of mismatches (integer count of errors) between the correct label and label output by each algorithm (mismatch error is minimized over all sets of labels that induce the same partitions) in each iteration, and the run time for each algorithm in each iteration, which are used to generate Fig 2 and Table 1. (ZIP) [file pone.0204627.s001.zip › S1 Minimal Data Set for Gaussian Example/results_100_R/R_100_2/time_EM.txt]

8.19897651672363
15.6240463256836
66.6549205780029
31.2490463256836
25.658130645752
42.0560836791992
11.5029811859131
17.0118808746338
13.0090713500977
13.5090351104736
35.5260372161865
22.5210189819336
15.0110721588135
31.0220718383789
18.0139541625977
28.0189514160156
17.0118808746338
14.0089988708496
14.0089988708496
26.9069671630859
13.5090351104736
19.5128917694092
22.0160484313965
17.0018672943115
21.5160846710205
20.514965057373
26.5178680419922
26.5178680419922
19.5169448852539
28.5019874572754
14.5041942596436
13.5209560394287
16.5119171142578
21.514892578125
17.0118808746338
16.5109634399414
26.5188217163086
30.5221080780029
23.0159759521484
16.4990425109863
39.5159721374512
16.4990425109863
21.0049152374268
19.5109844207764
19.5209980010986
22.0279693603516
15.0108337402344
21.9991207122803
24.0170955657959
25.5179405212402
18.0108547210693
18.0230140686035
21.5160846710205
26.5011787414551
31.1050415039062
29.0210247039795
17.0130729675293
43.0309772491455
14.5101547241211
22.517204284668
15.0108337402344
15.5220031738281
22.5160121917725
17.0068740844727
55.5698871612549
20.5190181732178
14.009952545166
18.0130004882812
38.0070209503174
38.02490234375
23.0050086975098
15.0160789489746
21.5039253234863
22.1569538116455
18.5191631317139
11.0080242156982
19.0129280090332
22.0029354095459
27.0078182220459
30.022144317627
35.0091457366943
31.5098762512207
12.5210285186768
33.6241722106934
24.5180130004883
27.0190238952637
27.5189876556396
33.0181121826172
31.0218334197998
23.0169296264648
14.009952545166
14.0101909637451
29.0329456329346
24.0170955657959
13.009786605835
17.5101757049561
31.5220355987549
12.5091075897217
17.5001621246338
18.0120468139648
16.5119171142578
15.0110721588135
15.0110721588135
23.0278968811035
31.0180187225342
38.0139350891113
18.0180072784424
12.5091075897217
26.0419845581055
24.0159034729004
23.5159397125244
23.5049724578857
11.0080242156982
24.5158672332764
16.0119533538818
17.0118808746338
15.625
10.5068683624268
28.0249118804932
13.0078792572021
35.5300903320312
19.0129280090332
15.0108337402344
25.0182151794434
14.5111083984375
39.0150547027588
13.002872467041
17.5149440765381
14.4989490509033
25.0170230865479
12.9969120025635
12.5100612640381
11.5120410919189
21.5160846710205
15.5110359191895
15.0160789489746
31.5098762512207
12.509822845459
11.0089778900146
18.5129642486572
31.5208435058594
23.6120223999023
20.0028419494629
23.5178470611572
18.5129642486572
23.0159759521484
13.0090713500977
22.1331119537354
32.5229167938232
25.5191326141357
12.5091075897217
32.0050716400146
16.5121555328369
41.5170192718506
23.5610008239746
15.9990787506104
24.5060920715332
18.0130004882812
23.6020088195801
37.0612144470215
15.0110721588135
22.5160121917725
17.5130367279053
24.0168571472168
17.0109272003174
26.5190601348877
20.5140113830566
30.0099849700928
14.009952545166
16.0119533538818
51.5251159667969
9.65380668640137
25.5179405212402
22.5222110748291
35.5238914489746
18.5129642486572
13.5040283203125
26.5190601348877
20.0140476226807
19.0141201019287
17.5130367279053
16.5059566497803
43.5290336608887
55.4988384246826
28.007984161377
17.4069404602051
16.0109996795654
36.0300540924072
30.0209522247314
18.0130004882812
19.5140838623047
20.0140476226807
17.5118446350098
52.9489517211914
21.4989185333252
44.529914855957
14.0149593353271
27.0168781280518
12.0069980621338
23.5171318054199
25.5169868469238
19.0019607543945
15.0151252746582
35.0298881530762
22.1149921417236
18.0130004882812
25.5210399627686
32.0360660552979
19.0138816833496
18.5182094573975
20.514965057373
14.5111083984375
17.0130729675293
47.5220680236816
14.5101547241211
21.5160846710205
17.5120830535889
27.0171165466309
25.6130695343018
18.9950466156006
15.6290531158447
15.5110359191895
22.0160484313965
28.5210609436035
22.1569538116455
22.503137588501
22.5160121917725
15.009880065918
15.625
15.6149864196777
15.6259536743164
15.6221389770508
15.6240463256836
15.625
15.625
53.2989501953125
15.625
25.8011817932129
15.6230926513672
41.6698455810547
24.7721672058105
31.2328338623047
16.232967376709
37.1570587158203
25.9010791778564
15.625
0
15.625
33.214807510376
15.6240463256836
15.625
31.2469005584717
15.6369209289551
39.4930839538574
31.2480926513672
15.625
17.0109272003174
25.5880355834961
14.2459869384766
0
15.021800994873
15.625
31.3751697540283
15.625
15.6230926513672
33.6000919342041
31.25
14.8940086364746
22.5620269775391
31.25
15.6230926513672
41.254997253418
15.6238079071045
15.6259536743164
15.6209468841553
15.6230926513672
22.7470397949219
22.4668979644775
17.0121192932129
23.4818458557129
15.6238079071045
41.4960384368896
0
15.6219005584717
16.4220333099365
24.5609283447266
14.5101547241211
24.0159034729004
42.5179004669189
27.8189182281494
21.0049152374268
21.0151672363281
18.5120105743408
25.0051021575928
16.9939994812012
25.5191326141357
17.5130367279053
15.5119895935059
36.5278720855713
33.0119132995605
10.5080604553223
11.5079879760742
11.5079879760742
19.5138454437256
14.0149593353271
14.0111446380615
46.0209846496582
45.0448989868164
17.9998874664307
15.5107975006104
13.50998878479
17.5130367279053
27.5189876556396
15.9997940063477
27.5089740753174
24.5180130004883
20.0140476226807
10.5071067810059
11.0070705413818
45.0370311737061
17.5120830535889
14.5220756530762
11.0199451446533
22.0160484313965
17.9989337921143
13.5090351104736
19.5131301879883
14.5108699798584
18.0010795593262
15.6161785125732
18.5179710388184
11.5389823913574
29.5209884643555
14.5101547241211
14.5068168640137
12.5088691711426
19.0129280090332
10.5080604553223
29.0191173553467
10.0069046020508
14.0089988708496
43.5590744018555
18.5129642486572
17.0249938964844
19.0191268920898
13.5090351104736
17.0118808746338
23.5068798065186
14.0089988708496
13.0198001861572
10.5068683624268
10.5090141296387
51.0540008544922
25.0179767608643
11.9919776916504
11.0030174255371
29.5059680938721
31.0220718383789
26.522159576416
16.0119533538818
12.5100612640381
24.0049362182617
59.5321655273438
22.5160121917725
57.0399761199951
22.003173828125
22.5160121917725
36.5140438079834
38.5329723358154
50.5530834197998
30.5202007293701
12.0089054107666
25.5179405212402
25.5160331726074
27.5239944458008
14.0151977539062
18.0130004882812
26.526927947998
29.51979637146
34.0108871459961
19.507884979248
16.9999599456787
15.5000686645508
39.0150547027588
20.5080509185791
38.0139350891113
13.50998878479
13.6301517486572
20.5018520355225
23.0159759521484
10.998010635376
12.0081901550293
17.0118808746338
44.0309047698975
26.0071754455566
20.5070972442627
17.5120830535889
26.5190601348877
22.5288867950439
40.0149822235107
19.0131664276123
35.0251197814941
13.5111808776855
16.016960144043
27.5189876556396
13.5090351104736
20.1330184936523
21.0142135620117
14.0149593353271
23.521900177002
28.5189151763916
15.5160427093506
18.8338756561279
33.5359573364258
21.514892578125
24.5170593261719
26.5300273895264
43.5349941253662
19.5140838623047
22.5141048431396
21.0030078887939
29.5219421386719
14.0101909637451
21.514892578125
17.0249938964844
15.510082244873
12.5081539154053
14.5161151885986
28.0070304870605
20.0138092041016
17.5118446350098
29.008150100708
17.9979801177979
15.0110721588135
12.5088691711426
23.021936416626
25.0060558319092
25.5188941955566
12.0089054107666
15.0148868560791
26.0059833526611
21.514892578125
16.0119533538818
16.7531967163086
20.5140113830566
23.0340957641602
15.5060291290283
12.5081539154053
25.0210762023926
30.5209159851074
15.0229930877686
15.0108337402344
16.5109634399414
20.0109481811523
26.5159606933594
41.5401458740234
22.4990844726562
12.0079517364502
14.0101909637451
48.5329627990723
21.5029716491699
12.5031471252441
16.9999599456787
18.0130004882812
19.5119380950928
16.0109996795654
12.5129222869873
30.1361083984375
15.009880065918
26.0181427001953
13.0088329315186
21.014928817749
18.5132026672363
15.625
35.524845123291
38.0270481109619
19.0122127532959
12.5079154968262
15.2888298034668
16.5121555328369
43.5311794281006
14.5120620727539
41.0170555114746
19.00315284729
23.0209827423096
15.9990787506104
14.0209197998047
10.5078220367432
21.0139751434326
10.0080966949463
15.5110359191895
56.5559864044189
12.0089054107666
38.0270481109619
23.5159397125244
29.5040607452393
18.5132026672363
20.0138092041016
15.5110359191895
31.0869216918945
45.5989837646484
14.5220756530762
32.0219993591309
20.0140476226807
13.50998878479
18.5120105743408
53.0250072479248
41.9991016387939
42.0181751251221
22.0208168029785
25.5179405212402
22.0160484313965
21.0158824920654
15.510082244873
27.5239944458008
12.009859085083
10.0069046020508
19.5121765136719
17.5130367279053
33.5230827331543
16.0269737243652
15.5110359191895
41.5129661560059
20.9989547729492
23.5168933868408
50.023078918457
34.5120429992676
24.0039825439453
23.0050086975098
20.5259323120117
21.0139751434326
25.0289440155029
12.5091075897217
19.5140838623047
16.9999599456787
12.0129585266113
16.5119171142578
22.2749710083008
18.0120468139648
14.509916305542
23.0169296264648
19.5138454437256
19.5140838623047
15.0110721588135
17.5130367279053
18.5019969940186
14.509916305542
14.009952545166
29.0029048919678
44.5499420166016
20.1139450073242
16.0000324249268
19.5138454437256
43.0290699005127
10.0080966949463
15.0108337402344
16.0210132598877
25.0170230865479
22.014856338501
19.5140838623047
21.5160846710205
12.9969120025635
22.514820098877
21.0030078887939
15.009880065918
16.010046005249
27.0190238952637
14.9979591369629
11.5079879760742
25.5169868469238
16.5119171142578
14.509916305542
27.5199413299561
11.5079879760742
43.5299873352051
13.5149955749512
19.0138816833496
12.5081539154053
12.5110149383545
12.4900341033936
27.5259017944336
36.5300178527832
26.0379314422607
34.0240001678467
15.0110721588135
43.5309410095215
15.5119895935059
20.0140476226807
26.0009765625
19.0131664276123
23.0159759521484
13.0090713500977
11.0080242156982
22.1309661865234
21.5229988098145
19.9911594390869
34.5118045806885
12.9990577697754
22.0029354095459
21.5029716491699
35.513162612915
19.0129280090332
27.5468826293945
23.5052108764648
19.5140838623047
43.5299873352051
20.9779739379883
37.02712059021
16.5040493011475
14.0109062194824
11.0070705413818
29.008150100708
43.5359477996826
16.0119533538818
28.0089378356934
15.5110359191895
21.5110778808594
21.514892578125
14.009952545166
16.5162086486816
14.0089988708496
28.0189514160156
18.0130004882812
14.009952545166
27.0059108734131
15.0060653686523
39.0148162841797
15.0110721588135
18.517017364502
24.0168571472168
24.0039825439453
31.0099124908447
13.5111808776855
13.5200023651123
22.0139026641846
24.5120525360107
13.5087966918945
24.0049362182617
12.0079517364502
32.5210094451904
14.009952545166
52.5369644165039
29.6401977539062
26.5181064605713
14.5120620727539
17.0121192932129
24.0049362182617
18.0130004882812
23.514986038208
19.0129280090332
37.761926651001
24.0170955657959
13.50998878479
13.50998878479
19.5140838623047
12.0081901550293
26.0188579559326
13.0090713500977
22.014856338501
20.514965057373
20.5140113830566
17.0300006866455
35.0120067596436
30.0028324127197
15.5460834503174
19.5128917694092
18.0158615112305
22.5150585174561
17.5130367279053
22.5150585174561
11.5079879760742
19.5021629333496
20.503044128418
26.5028476715088
34.0080261230469
15.009880065918
26.0169506072998
10.5080604553223
11.5079879760742
17.0130729675293
18.5010433197021
16.010046005249
25.5060195922852
21.5110778808594
15.5239105224609
31.5210819244385
29.5040607452393
17.5130367279053
17.5130367279053
13.0088329315186
19.5190906524658
26.02219581604
15.0148868560791
44.5320606231689
12.5091075897217
25.0170230865479
13.0090713500977
22.0160484313965
41.0420894622803
24.5170593261719
21.014928817749
21.014928817749
27.5251865386963
16.0260200500488
31.5101146697998
18.5129642486572
15.0110721588135
30.0209522247314
53.0409812927246
19.0119743347168
30.034065246582
21.0030078887939
16.5121555328369
17.5130367279053
18.0130004882812
24.5189666748047
94.6569442749023
27.5180339813232
17.0230865478516
30.5209159851074
28.0189514160156
14.0151977539062
40.0328636169434
16.0109996795654
21.5029716491699
15.0001049041748
31.2678813934326
49.0338802337646
22.0088958740234
31.5089225769043
19.5188522338867
44.0189838409424
15.5110359191895
19.0179347991943
11.5079879760742
15.5069828033447
17.5261497497559
40.0159358978271
21.5160846710205
12.0079517364502
25.5179405212402
16.0109996795654
23.0159759521484
20.5140113830566
26.0181427001953
23.0050086975098
29.0210247039795
22.0150947570801
17.5318717956543
10.0069046020508
18.0239677429199
15.5110359191895
31.5032005310059
27.6660919189453
20.514965057373
13.5090351104736
30.5089950561523
53.0369281768799
18.5129642486572
11.5089416503906
19.0248489379883
20.514965057373
24.500846862793
19.5138454437256
24.5170593261719
14.009952545166
22.4931240081787
21.5129852294922
18.9971923828125
23.5199928283691
16.0109996795654
20.5140113830566
15.0110721588135
23.015022277832
14.009952545166
13.0088329315186
20.0140476226807
25.0940322875977
40.0269031524658
15.5107975006104
29.0200710296631
24.0168571472168
21.5141773223877
19.5019245147705
10.9970569610596
13.5488510131836
14.5111083984375
11.5079879760742
14.509916305542
18.5129642486572
20.0138092041016
24.0049362182617
14.0030384063721
20.5168724060059
24.5180130004883
24.5029926300049
10.5071067810059
29.019832611084
18.0130004882812
10.5609893798828
14.5111083984375
18.5151100158691
18.0130004882812
11.5089416503906
19.5140838623047
18.0130004882812
18.5132026672363
14.503002166748
11.5079879760742
30.0209522247314
15.5110359191895
25.0179767608643
13.5087966918945
29.0257930755615
15.009880065918
23.0162143707275
29.0091037750244
21.014928817749
18.5129642486572
24.0170955657959
18.5291767120361
19.5140838623047
31.5110683441162
21.5270519256592
13.0209922790527
46.0290908813477
62.5441074371338
29.0191173553467
20.0140476226807
31.0099124908447
22.6800441741943
13.0100250244141
37.5089645385742
13.0090713500977
11.0130310058594
17.4961090087891
13.5087966918945
17.0118808746338
19.5131301879883
26.0229110717773
29.5209884643555
29.5209884643555
19.5109844207764
25.5181789398193
15.5110359191895
17.4949169158936
15.5110359191895
18.0180072784424
22.0150947570801
22.5160121917725
20.514965057373
20.0128555297852
22.0029354095459
27.5201797485352
19.0200805664062
15.5110359191895
17.0249938964844
9.5059871673584
12.0079517364502
25.0129699707031
12.5141143798828
12.4959945678711
20.0269222259521
15.9988403320312
12.0089054107666
25.5179405212402
41.5158271789551
25.0048637390137
19.5140838623047
17.0118808746338
26.0009765625
20.0140476226807
24.5180130004883
27.0071029663086
17.5168514251709
22.2718715667725
15.5160427093506
12.5088691711426
17.5108909606934
33.5068702697754
26.5181064605713
13.0090713500977
16.5109634399414
41.0120487213135
22.5160121917725
10.5099678039551
15.5110359191895
36.5200042724609
11.6870403289795
27.4999141693115
19.5019245147705
24.4998931884766
25.5069732666016
15.510082244873
18.0130004882812
15.0110721588135
12.5091075897217
13.0090713500977
14.5101547241211
26.0040760040283
19.0138816833496
12.9990577697754
12.5091075897217
24.5039463043213
33.5228443145752
13.50998878479
21.5141773223877
16.0109996795654
16.5109634399414
17.5120830535889
19.0129280090332
28.5069942474365
21.9969749450684
22.1309661865234
12.5091075897217
17.9998874664307
21.5151309967041
11.5120410919189
26.1340141296387
16.5119171142578
15.6230926513672
13.5109424591064
13.5090351104736
23.5159397125244
20.5140113830566
15.0110721588135
13.5078430175781
27.0071029663086
23.0209827423096
12.0089054107666
25.5160331726074
37.0090007781982
28.0160903930664
28.0201435089111
9.5069408416748
14.5149230957031
12.4940872192383
26.0171890258789
13.0088329315186
11.0080242156982
11.0070705413818
17.5180435180664
14.509916305542
31.0220718383789
18.5439586639404
12.009859085083
22.5720405578613
19.0091133117676
12.5100612640381
18.502950668335
11.0080242156982
18.0289745330811
21.5029716491699
11.0080242156982
23.514986038208
28.0201435089111
20.0150012969971
11.5070343017578
14.0089988708496
18.0130004882812
16.0109996795654
16.0119533538818
12.0079517364502
20.003080368042
15.5110359191895
17.0118808746338
15.0101184844971
17.0130729675293
13.5090351104736
17.5118446350098
14.5108699798584
14.0089988708496
10.5049610137939
24.0159034729004
32.0098400115967
20.514965057373
44.5539951324463
13.0100250244141
17.0121192932129
23.5171318054199
23.0278968811035
22.5050449371338
25.4850387573242
18.0130004882812
11.998176574707
35.5250835418701
12.5141143798828
24.0170955657959
13.0090713500977
16.0109996795654
16.5190696716309
25.0048637390137
16.0109996795654
19.0269947052002
20.514965057373
27.5189876556396
15.5158042907715
17.0121192932129
21.0151672363281
15.1360034942627
