# Supplementary material for: Optimal clustering under uncertainty
Source: PLoS One. 2018 Oct 2;13(10):e0204627. doi: 10.1371/journal.pone.0204627 (PMC6168142; doi:10.1371/journal.pone.0204627)
Supplement: S1 File — This file contains the number of mismatches (integer count of errors) between the correct label and label output by each algorithm (mismatch error is minimized over all sets of labels that induce the same partitions) in each iteration, and the run time for each algorithm in each iteration, which are used to generate Fig 2 and Table 1. (ZIP) [file pone.0204627.s001.zip › S1 Minimal Data Set for Gaussian Example/results_100_R/R_100_2/time_MCMC-I.txt]

10416.9058799744
12008.1849098206
12012.2010707855
12373.2481002808
12209.3329429626
12136.470079422
12167.8190231323
11390.8839225769
10588.5119438171
10426.1441230774
12133.5170269012
12398.001909256
10300.1968860626
12110.9290122986
10423.0370521545
12258.2011222839
10324.1429328918
10284.4979763031
10403.046131134
12138.0639076233
10478.2700538635
12155.6880474091
10317.8420066833
11098.2730388641
10399.1689682007
12437.2470378876
12226.2921333313
12262.7830505371
10416.2850379944
12332.7741622925
10384.6299648285
10549.9670505524
10244.1349029541
10437.9780292511
10223.9060401917
10364.4890785217
12152.5821685791
12310.5471134186
12080.9178352356
12091.3939476013
10093.6679840088
10571.7899799347
12258.8579654694
10123.6178874969
12359.3239784241
10215.8260345459
10410.4208946228
12244.2100048065
12428.3809661865
12311.8839263916
10378.0169487
12286.1142158508
12235.1200580597
12263.3831501007
10361.7489337921
12357.5789928436
10183.1970214844
12110.9690666199
10388.7989521027
10062.7808570862
12183.9730739594
10405.9119224548
12357.3708534241
10425.106048584
12147.6140022278
10316.358089447
10329.6210765839
10190.7298564911
12289.8209095001
12466.4499759674
12066.1919116974
12417.1278476715
12155.2369594574
12252.4781227112
10382.7350139618
10406.9561958313
10430.0980567932
10551.6769886017
12400.0420570374
12327.3899555206
12155.3220748901
12226.4530658722
10431.3249588013
12171.6570854187
10191.6661262512
12363.7659549713
12406.4638614655
12095.0241088867
12385.4870796204
12427.0341396332
10465.6491279602
10179.8679828644
12265.7399177551
10481.7731380463
10490.6129837036
12033.6301326752
12365.4110431671
10360.8839511871
12088.8261795044
12361.0219955444
10529.1910171509
10181.2808513641
10215.2709960938
12560.2781772614
12249.7320175171
12098.1979370117
10190.4308795929
10405.0769805908
12390.2950286865
12400.7289409637
10085.275888443
12422.9679107666
10594.6779251099
12302.9141426086
10305.1190376282
10896.8257904053
10373.6741542816
10292.1960353851
12384.6120834351
10344.8348045349
12126.9338130951
12150.074005127
10498.9438056946
12050.0299930573
10404.0529727936
12211.6219997406
10214.6129608154
10339.6739959717
10455.5461406708
12416.0509109497
12197.2768306732
10475.9380817413
10507.0731639862
10309.6349239349
10438.453912735
10061.3970756531
12442.831993103
10529.8211574554
10313.2989406586
12439.8260116577
12140.1619911194
12388.1070613861
10263.4449005127
12132.2031021118
10478.5149097443
12110.9130382538
11020.2839374542
12366.0249710083
12125.7019042969
10190.0980472565
10192.5542354584
12108.726978302
12415.2810573578
12024.1611003876
10323.5599994659
12200.1178264618
10314.9690628052
12308.7458610535
12079.8411369324
12291.4788722992
10076.6439437866
10292.1109199524
10161.3671779633
12219.9079990387
10537.9757881165
10204.2219638824
12343.1570529938
12307.4200153351
10328.8559913635
10382.1849822998
10150.2330303192
10222.25689888
10409.4209671021
12120.6870079041
12172.6667881012
11991.1367893219
10260.7011795044
12329.9839496613
10441.7531490326
10547.3039150238
10385.1351737976
10073.9958286285
12256.1779022217
12098.2148647308
12336.5080356598
10458.3971500397
10332.811832428
12370.8148002625
12389.8088932037
10547.6567745209
12029.8919677734
12271.7661857605
10169.8818206787
12337.7339839935
12342.4029350281
11183.1929683685
10191.6449069977
10238.7819290161
10545.0689792633
12288.8278961182
10032.7241420746
12389.7650241852
10306.1168193817
12181.0131072998
10469.8090553284
10243.175983429
10213.2198810577
12267.7268981934
12339.3969535828
10281.553030014
12240.9510612488
10426.6619682312
10321.3431835175
12264.8861408234
10296.3471412659
12079.2100429535
10903.9859771729
12384.6430778503
11977.6511192322
10393.7110900879
10083.3368301392
10476.4800071716
12106.7521572113
12289.2100811005
12061.6400241852
12454.5650482178
12183.189868927
10443.2961940765
10113.4788990021
10158.5788726807
10310.2188110352
10106.281042099
10457.9901695251
12291.8310165405
10240.4570579529
10051.2778759003
10113.9287948608
10035.6800556183
10194.9479579926
12256.8700313568
12048.9518642426
10051.0251522064
10318.482875824
12259.9658966064
12124.9368190765
10303.9050102234
10202.3739814758
10057.9171180725
10272.2389698029
10362.7090454102
10283.5600376129
10271.6829776764
10188.6291503906
12182.4510097504
12235.9359264374
10454.5168876648
12261.2528800964
11986.8018627167
12298.8240718842
10890.7821178436
10129.5409202576
12275.3918170929
10386.7869377136
10244.3377971649
10286.9839668274
12136.0960006714
11980.9548854828
10250.8859634399
10268.1469917297
10031.0590267181
12121.4969158173
12350.8338928223
10322.1800327301
10212.5058174133
10245.1279163361
10146.3921070099
10383.8069438934
12213.5848999023
10225.5320549011
10179.7490119934
10271.5401649475
12189.2919540405
10331.7289352417
12029.6900272369
10140.7840251923
10193.097114563
11059.3528747559
12292.2780513763
10397.7360725403
10297.4169254303
12343.2679176331
12342.9620265961
10258.9209079742
12143.2149410248
10329.8687934875
12122.838973999
12328.4931182861
10297.6689338684
12258.3730220795
12371.0920810699
10901.7758369446
10396.4688777924
10069.6852207184
10340.3291702271
10500.4949569702
9968.13702583313
10472.9409217834
12422.1858978271
10119.4798946381
10230.5810451508
10524.7540473938
12090.6980037689
12434.5700740814
11087.4688625336
12057.2118759155
12317.4359798431
10273.962020874
10403.2499790192
10397.9549407959
12130.3858757019
10228.541135788
10187.2618198395
10359.8470687866
12129.6560764313
10296.5171337128
11015.3980255127
10127.2881031036
10288.782119751
10903.1109809875
10228.7809848785
10278.9499759674
10184.6768856049
12158.1239700317
10235.2628707886
10134.7398757935
10128.4151077271
10291.8131351471
10931.8521022797
12533.3170890808
10318.990945816
10396.9030380249
10447.0171928406
12361.3197803497
12058.1889152527
12378.2591819763
10219.7670936584
12073.1561183929
10434.191942215
10335.8161449432
10991.8420314789
10264.8041248322
10363.85679245
12351.8378734589
12374.1381168365
10265.0668621063
11025.1021385193
12432.1811199188
12278.3479690552
12442.7089691162
10344.4359302521
10424.5209693909
12150.2020359039
12447.3161697388
12283.796787262
12248.7380504608
12202.1088600159
10289.0069484711
11999.5338916779
10185.3640079498
12405.2088260651
12272.2229957581
11061.1419677734
12329.9288749695
12366.2340641022
12450.6359100342
10067.1348571777
10226.2771129608
12404.1640758514
12317.8441524506
12334.5930576324
12234.158039093
12330.7209014893
10340.4409885406
12263.3199691772
10499.6211528778
12411.5769863129
10441.36095047
10384.1598033905
12333.8830471039
12379.3518543243
10872.9648590088
10965.0731086731
10310.5020523071
12149.5819091797
12292.9639816284
12218.6858654022
10440.9852027893
12313.1170272827
12401.0100364685
12121.1187839508
12351.4611721039
12281.4710140228
10518.5079574585
10453.5720348358
12104.3388843536
10297.0561981201
10360.1269721985
12097.2459316254
10135.3459358215
12086.6730213165
12417.375087738
10236.0370159149
10490.4429912567
12080.796957016
12391.9801712036
12350.6560325623
12048.0489730835
12002.1579265594
10207.0209980011
10972.0439910889
10399.6629714966
12356.3320636749
10324.3181705475
12074.1970539093
12330.3182125092
10295.3288555145
10428.9829730988
10328.0420303345
12040.5941009521
12409.0571403503
12299.7469902039
12401.4120101929
10248.8858699799
12056.7789077759
12439.4850730896
10412.2681617737
10309.467792511
12335.324048996
10390.8650875092
10369.4550991058
10543.4129238129
12267.8520679474
10246.8111515045
12089.2460346222
12241.3761615753
12290.8868789673
12251.8320083618
11291.1560535431
10408.7800979614
12311.8448257446
10234.2569828033
10239.7060394287
10287.5609397888
12076.6179561615
12481.8539619446
12014.3110752106
12288.1059646606
10362.3199462891
10484.6370220184
12360.9340190887
10337.6219272614
10492.6640987396
12337.0831012726
10136.0478401184
10157.7000617981
12403.0480384827
10315.9239292145
10192.1329498291
10217.2989845276
12181.1740398407
10872.9810714722
10141.2379741669
10271.7409133911
12412.7080440521
12149.423122406
12297.5790500641
11027.5509357452
10279.3080806732
12361.2079620361
10269.0408229828
10412.6250743866
10340.3251171112
12354.1789054871
10368.2780265808
12443.7441825867
10373.7709522247
10332.8928947449
10388.258934021
12422.0659732819
10347.2800254822
10258.8868141174
12160.7229709625
12212.1269702911
12341.7840003967
10225.2469062805
12375.8928775787
12210.6609344482
10135.1821422577
10292.6321029663
10474.1501808167
10305.6671619415
10513.7150287628
12064.190864563
10308.5050582886
10410.7677936554
10276.2060165405
12398.8080024719
10125.9429454803
12233.1478595734
10443.785905838
12230.1139831543
10233.3478927612
12285.7229709625
11036.7019176483
12110.5270385742
11004.6479701996
10881.511926651
10204.3278217316
12445.1010227203
12056.6279888153
10305.5131435394
10573.1449127197
12463.3798599243
12269.4919109344
12040.8608913422
12404.687166214
12377.6490688324
12139.5709514618
12112.2097969055
12400.6061553955
12075.5128860474
12344.7270393372
10464.0169143677
10320.200920105
10406.9628715515
10506.0300827026
10328.6230564117
10294.821023941
12292.8638458252
10438.0888938904
12125.2610683441
10524.3539810181
12358.6299419403
10145.919084549
10173.8801002502
10372.5779056549
11044.0518856049
10114.7148609161
12354.6690940857
12343.9960479736
12086.3687992096
10580.0909996033
10348.2620716095
12172.7941036224
11022.008895874
10401.1521339417
10298.5429763794
10394.0420150757
12125.3709793091
10366.8959140778
10437.0250701904
10235.3460788727
10033.1461429596
12044.6240901947
10785.8908176422
10229.5899391174
12277.2450447083
12097.0749855042
10159.6381664276
12206.2959671021
12274.3990421295
10299.3679046631
12317.5659179688
10532.4079990387
12330.628156662
10265.5940055847
12402.3849964142
10092.7410125732
10413.7949943542
10396.3799476624
10158.7901115417
12374.902009964
12042.0129299164
12288.3291244507
10221.1520671844
12101.5031337738
12301.3269901276
10240.7379150391
10346.2519645691
10322.6389884949
12259.2442035675
12291.7101383209
10313.5628700256
12298.6478805542
10497.9939460754
10147.5870609283
12345.3149795532
10376.2278556824
12196.7279911041
12180.9380054474
12348.7198352814
10353.9478778839
12381.2580108643
12025.3350734711
10206.4290046692
12416.9139862061
12282.6070785522
12134.6650123596
10446.2440013885
10348.6390113831
10389.631986618
12319.8499679565
12279.1328430176
10234.0619564056
12018.639087677
10284.7909927368
12437.2580051422
10220.144033432
10415.2610301971
10382.8551769257
10394.9730396271
12178.3239841461
10424.4639873505
10482.46717453
12153.8429260254
10219.3360328674
12176.4879226685
10279.139995575
12714.7579193115
12237.2679710388
12233.3080768585
12108.5569858551
10294.7909832001
10459.8698616028
12297.3780632019
12155.485868454
10249.4990825653
12425.7900714874
10349.9660491943
12370.267868042
10361.9320392609
12160.7558727264
12394.8481082916
12165.275812149
10114.2988204956
10425.4021644592
10344.0248966217
10451.0848522186
12376.2209415436
12153.6388397217
12245.805978775
12181.2899112701
12258.0609321594
10333.3959579468
12140.9800052643
10505.481004715
12376.5859603882
10514.9149894714
12086.0569477081
12346.7619419098
12148.0391025543
12223.8259315491
10276.4220237732
12427.0970821381
10344.3610668182
10429.6588897705
12081.7589759827
12346.6649055481
12182.8210353851
10305.0508499146
10289.0179157257
12228.6009788513
12357.8209877014
12277.2920131683
12325.4809379578
10305.3970336914
12378.5109519958
11063.5228157043
10164.8881435394
10048.6240386963
12408.1377983093
10272.8028297424
12004.3230056763
12391.4840221405
10411.3810062408
12485.2149486542
12145.1900005341
12320.0790882111
10889.8231983185
10394.9320316315
10133.8047981262
12117.8841590881
10312.8108978271
12277.9579162598
10458.6708545685
10363.3768558502
10460.902929306
12313.3471012115
10303.0152320862
12492.9871559143
10378.8979053497
12117.7389621735
12341.1350250244
10433.5670471191
12259.6440315247
12390.7859325409
10436.5999698639
12146.4450359344
12425.085067749
12288.6309623718
12176.3548851013
10279.1700363159
12060.0371360779
10229.6578884125
12404.6959877014
12261.7838382721
12094.367980957
12096.1191654205
10491.5339946747
12444.3571567535
12255.5999755859
10313.2519721985
12400.3450870514
10447.4589824677
10387.1328830719
10197.6511478424
12091.6340351105
12357.3470115662
10460.4890346527
12326.3611793518
10374.0820884705
12107.6011657715
10303.4858703613
10177.726984024
10269.9449062347
10193.0158138275
10348.1948375702
12409.145116806
12411.3299846649
10423.5692024231
12250.8070468903
10400.7751941681
12293.6000823975
10173.5391616821
12430.6180477142
12184.033870697
12236.820936203
12204.9751281738
10270.9989547729
10467.9310321808
10458.6420059204
10500.5609989166
12362.3659610748
12395.8330154419
10307.8181743622
10411.0250473022
10367.6850795746
12236.6840839386
10167.2739982605
10407.9358577728
10175.7459640503
10368.8650131226
10260.3669166565
12551.9738197327
12056.046962738
10452.574968338
12291.6769981384
10362.673997879
12328.6900520325
10292.0639514923
10416.0559177399
10358.4270477295
12154.3531417847
10363.3949756622
10369.4159984589
10246.3109493256
12390.4919624329
12062.6420974731
10416.2411689758
10424.015045166
12452.4710178375
10301.6941547394
10357.99908638
12083.0879211426
11159.7609519958
10272.6140022278
10285.4080200195
10344.6819782257
10151.2579917908
10446.478843689
12065.0990009308
12210.5050086975
10540.944814682
12422.2581386566
12141.3450241089
10379.9889087677
10417.5069332123
12207.8621387482
12390.4938697815
10982.8269481659
10445.4610347748
10276.4630317688
12270.2851295471
10194.4270133972
10212.4228477478
10504.3051242828
12105.8840751648
10156.2759876251
10398.5168933868
12377.543926239
12370.3520298004
12395.2679634094
10570.0898170471
12194.3380832672
10393.9001560211
11090.5649662018
12047.611951828
12299.0350723267
12230.5760383606
12294.0421104431
10192.0068264008
10169.6529388428
12338.4709358215
12427.1500110626
10170.8161830902
12402.4848937988
12050.1730442047
12377.1879673004
12137.6969814301
12332.3130607605
12505.0570964813
10485.0568771362
12170.5207824707
10266.5588855743
10408.5650444031
10072.4821090698
10441.9140815735
10222.4161624908
9996.90103530884
12336.4980220795
12141.9389247894
12366.2540912628
10606.1780452728
12360.7561588287
10267.9731845856
10438.4517669678
10303.8041591644
10351.546049118
12397.2880840302
10335.4969024658
10227.607011795
10200.1578807831
12385.223865509
12226.6459465027
11051.0959625244
10428.9169311523
10135.773897171
10334.9540233612
10321.8190670013
12336.0259532928
10403.0110836029
10310.1699352264
10095.8931446075
10350.3370285034
9930.47189712524
12397.1619606018
10509.2761516571
12375.7719993591
10225.7490158081
12355.2570343018
10257.4479579926
12375.4479885101
12319.167137146
12308.3691596985
12354.8851013184
10400.2780914307
10263.9601230621
10396.8768119812
10109.4470024109
12473.8471508026
12353.3158302307
10337.3320102692
10199.2290019989
12297.3239421844
12126.3868808746
12345.6828594208
10540.4341220856
12111.9048595428
10426.0470867157
10268.1949138641
12390.734910965
12372.437953949
12405.503988266
10238.7578487396
10220.4020023346
12311.1369609833
10111.3080978394
10021.5218067169
12100.5990505219
12355.6709289551
12381.4318180084
10399.5509147644
11205.4219245911
12338.3560180664
12132.6479911804
10244.4949150085
12279.3979644775
10267.8160667419
10262.5498771667
10340.457201004
12329.2820453644
12272.7618217468
12278.3308029175
10209.3348503113
10063.873052597
12033.625125885
12311.7129802704
11007.905960083
12406.6619873047
10329.488992691
12324.1720199585
10291.4869785309
10424.4530200958
12313.7609958649
10187.3891353607
10277.8902053833
10394.8080539703
10160.8250141144
10244.5240020752
10958.2350254059
12132.2090625763
12050.5599975586
12540.9331321716
12023.1189727783
10303.7040233612
10548.3810901642
10455.0249576569
12309.6809387207
10439.857006073
12257.7931880951
11125.3089904785
10258.9440345764
10140.1979923248
12277.7228355408
10299.3860244751
10450.9079456329
12117.7070140839
11029.5751094818
10294.538974762
12330.1351070404
10437.0441436768
10133.9778900146
11989.0468120575
10003.9141178131
12352.509021759
12036.3850593567
12234.06291008
12360.4648113251
12339.7889137268
10335.1740837097
12397.2220420837
10373.5558986664
10186.4318847656
10481.2150001526
12393.1610584259
12038.6321544647
9979.11691665649
12331.7739963531
12309.4160556793
12247.6317882538
12231.5640449524
11145.350933075
10277.664899826
12271.388053894
12330.8939933777
10490.562915802
12501.9719600677
10977.4210453033
10358.3419322968
10129.6439170837
12370.7530498505
10614.9430274963
10833.5289955139
11008.0299377441
10407.7789783478
12266.1762237549
10057.4860572815
12340.0139808655
10126.8248558044
10294.1510677338
12070.5170631409
12320.7499980927
10218.7561988831
12252.3241043091
10189.8288726807
12300.9150028229
12176.7899990082
12463.3889198303
10227.8249263763
10543.9739227295
