# Supplementary material for: Optimal clustering under uncertainty
Source: PLoS One. 2018 Oct 2;13(10):e0204627. doi: 10.1371/journal.pone.0204627 (PMC6168142; doi:10.1371/journal.pone.0204627)
Supplement: S1 File — This file contains the number of mismatches (integer count of errors) between the correct label and label output by each algorithm (mismatch error is minimized over all sets of labels that induce the same partitions) in each iteration, and the run time for each algorithm in each iteration, which are used to generate Fig 2 and Table 1. (ZIP) [file pone.0204627.s001.zip › S1 Minimal Data Set for Gaussian Example/results_100_R/R_100_2/time_MCMC.txt]

12181.4451217651
12340.8861160278
12182.7518939972
12306.4830303192
12283.7870121002
12262.9489898682
12214.9538993835
10321.7010498047
10164.5998954773
10523.6718654633
12312.3741149902
12439.8012161255
12303.1039237976
12382.1268081665
10504.5299530029
12433.2249164581
12010.6630325317
10119.2770004272
10264.5699977875
12427.3240566254
10397.1030712128
12413.5680198669
10135.0638866425
10409.814119339
10180.7579994202
12423.1691360474
12365.6299114227
12385.7500553131
12439.1701221466
12498.5399246216
12431.1158657074
10191.3969516754
12461.4717960358
10494.4460391998
10259.4130039215
12219.2509174347
9904.32286262512
12461.1120223999
12237.8270626068
12319.2830085754
12337.014913559
10499.6070861816
12213.2019996643
10194.5111751556
12376.7080307007
10412.9619598389
10406.7540168762
12316.4668083191
12354.6359539032
12488.4130954742
12270.4899311066
12423.2180118561
12429.6019077301
12311.231136322
12135.4961395264
12494.4031238556
10201.0719776154
12308.8779449463
10166.5761470795
12365.3700351715
12377.8688907623
12626.6219615936
12444.5879459381
9928.0788898468
12401.1859893799
12341.2239551544
10383.1398487091
12319.3609714508
12410.3081226349
12343.7688350677
12413.3830070496
12386.1999511719
10042.5851345062
12443.9730644226
12411.3430976868
10566.0028457642
10415.3230190277
12418.625831604
12241.9011592865
12499.5970726013
11981.9178581238
12119.0650463104
10323.6389160156
12336.5209102631
12444.5369243622
12419.8658466339
12437.2110366821
12282.6478481293
12422.7359294891
12510.3650093079
10449.1038322449
10340.0528430939
12302.9940128326
12298.4490394592
10320.3349113464
12197.5049972534
12447.1728801727
10346.7140197754
12397.264957428
12293.9169406891
10745.3129291534
10320.3749656677
10340.4479026794
12430.0408363342
12437.1120929718
12241.6090965271
12107.9611778259
12654.5622348785
12392.068862915
12408.6000919342
12269.238948822
12543.9178943634
10496.994972229
12376.720905304
12249.0289211273
12329.9210071564
10127.2218227386
10160.42304039
12396.0180282593
10346.2121486664
12260.7080936432
11961.9719982147
10541.0571098328
12335.9608650208
10363.5110855103
12389.4050121307
10097.34416008
12363.4390830994
10567.195892334
12347.5880622864
12443.8560009003
10425.2059459686
10532.2840213776
10371.8469142914
12351.9580364227
12204.7469615936
12440.3870105743
10488.9848232269
10440.5329227448
12462.4330997467
12316.2410259247
10156.7249298096
9968.21522712708
12304.3549060822
12332.7989578247
12292.8969860077
10895.005941391
10122.3340034485
12375.0200271606
10310.6489181519
9983.07681083679
12434.1621398926
12387.9070281982
12242.4380779266
10374.1631507874
10069.9238777161
9985.81910133362
12309.1809749603
12379.9169063568
12438.4429454803
12370.8498477936
9948.06408882141
10139.2760276794
12382.8060626984
10279.8171043396
12427.7920722961
12371.915102005
12443.1929588318
12187.4330043793
10315.4940605164
10089.0369415283
10031.4581394196
12360.7261180878
12069.4608688354
12436.0032081604
12218.425989151
10559.2739582062
12352.481842041
10352.2169589996
10309.6671104431
10207.0410251617
10289.7760868073
12419.1210269928
12391.1039829254
12595.4179763794
12360.7838153839
10457.5459957123
12279.5441150665
12228.7890911102
12368.9591884613
12285.2079868317
10167.8259372711
12410.0079536438
12325.2358436584
12459.4600200653
10278.4490585327
10198.4210014343
12419.8939800262
10470.9579944611
12279.5970439911
10116.2340641022
12463.9749526978
10086.0030651093
12414.5579338074
12430.3901195526
10311.733007431
12396.5442180634
12435.2400302887
12355.5600643158
10232.7010631561
12168.8079833984
10260.8530521393
10357.9039573669
12261.1110210419
10269.8130607605
12298.9058494568
10501.6520023346
12479.4569015503
12229.1340827942
10486.2689971924
10070.1770782471
12387.9470825195
12308.9070320129
12487.7240657806
12205.1610946655
12532.6371192932
9926.6209602356
10433.8738918304
9784.36899185181
10160.4070663452
12151.5061855316
12186.1419677734
12285.3908538818
12324.5320320129
10051.3398647308
10357.4640750885
10160.4220867157
10035.826921463
10109.6811294556
12214.0529155731
11960.4651927948
10019.8559761047
12371.4501857758
12276.3509750366
12037.3961925507
10393.5861587524
11961.6849422455
10044.2068576813
12182.8050613403
10311.0799789429
10079.5848369598
10348.3300209045
10266.6449546814
12168.6799526215
12257.9979896545
10241.6770458221
12250.2810955048
12290.097951889
12153.235912323
10158.3158969879
12202.7161121368
12226.9430160522
10311.3222122192
10080.1610946655
10069.7479248047
12119.9328899384
11874.1641044617
10082.9989910126
10165.2300357819
12281.3370227814
12337.3692035675
12253.3140182495
12355.9629917145
10108.106136322
10155.84897995
11992.8858280182
10358.3960533142
12157.427072525
10316.5378570557
10283.282995224
12341.5567874908
9997.86615371704
10262.8390789032
12100.7330417633
9929.04591560364
10144.4048881531
10454.8470973969
12373.8389015198
10489.119052887
10305.6399822235
10073.1401443481
12537.7550125122
10154.0939807892
12409.5010757446
10349.356174469
12240.2000427246
12408.9579582214
10077.6951313019
12258.4130764008
12454.4739723206
11123.1942176819
10399.9238014221
10294.3339347839
12427.8450012207
10381.1321258545
10200.4160881042
10291.9030189514
12397.0949649811
9955.75094223022
10018.8241004944
12344.1050052643
12387.7730369568
12375.2150535583
10199.8929977417
12289.3090248108
12450.0091075897
10282.252073288
10375.638961792
10297.6310253143
12217.6921367645
12391.3209438324
12342.2679901123
10393.9371109009
12273.2489109039
12105.1878929138
10190.1590824127
10038.1598472595
10392.6639556885
10234.7731590271
10337.3911380768
12441.8380260468
10289.3078327179
12420.1099872589
10358.8171005249
10130.0389766693
10022.1970081329
10032.1168899536
10408.0049991608
12381.4430236816
10439.2540454865
12538.8901233673
10237.9808425903
12481.3401699066
12303.7881851196
12362.8039360046
10127.6898384094
12296.6029644012
10169.4490909576
10293.7178611755
11228.9898395538
10035.8748435974
10465.6028747559
12357.8400611877
12453.9999961853
10125.6458759308
10467.1590328217
12506.1469078064
9972.04184532166
12405.641078949
10133.7540149689
10279.4620990753
12359.3561649323
12400.7089138031
9870.95808982849
12388.1058692932
12073.7359523773
9988.10791969299
12319.1239833832
12291.3861274719
12354.266166687
12406.8009853363
10482.2971820831
12264.2860412598
12406.3630104065
12435.2090358734
10031.2361717224
12440.0749206543
12479.8860549927
12358.9479923248
12438.9710426331
12365.9429550171
9937.27397918701
10406.2259197235
12426.6209602356
12310.1108074188
12322.1368789673
10509.5391273499
10312.2711181641
12245.1200485229
12417.8130626678
10444.7221755981
10379.8739910126
12338.837146759
12308.3770275116
12414.4959449768
12407.4859619141
10157.970905304
12299.6020317078
12365.4229640961
12215.5430316925
12389.711856842
12433.5329532623
10459.016084671
10292.6170825958
12346.9641208649
10389.3239498138
10176.7098903656
12432.0969581604
10264.8289203644
10102.0479202271
12503.781080246
10072.273015976
12241.7387962341
12280.2619934082
12470.8700180054
12332.249879837
12276.8411636353
12420.0348854065
10290.864944458
12378.4749507904
12409.6350669861
12385.1959705353
10401.065826416
12308.6099624634
12412.8940105438
10280.2510261536
10551.9769191742
10219.7680473328
12335.0129127502
12420.1409816742
9944.66996192932
12429.3251037598
10272.8750705719
12393.984079361
12410.3701114655
10293.7290668488
12091.0770893097
12434.4680309296
10471.1608886719
10139.2939090729
12567.4560070038
12365.8030033112
10129.772901535
12228.0130386353
10194.7090625763
12295.389175415
12350.8081436157
10470.6130027771
9760.45393943787
12465.3098583221
12404.403924942
10110.8160018921
10439.4798278809
12470.7081317902
12356.2388420105
12289.7779941559
12214.5571708679
10119.4880008698
10403.932094574
12247.3170757294
10189.4690990448
10401.4229774475
12304.6538829803
10324.9177932739
10245.7630634308
12496.4988231659
10171.0438728333
12288.1290912628
9992.07210540771
10015.832901001
10426.1798858643
12503.5259723663
10128.3841133118
12427.7439117432
12465.7368659973
12443.4850215912
10410.8891487122
10475.4559993744
12439.8221969604
10057.1649074554
10184.1320991516
10253.634929657
12381.5791606903
12379.0609836578
12264.613866806
10328.6628723145
12504.5142173767
11066.153049469
12472.9721546173
10174.8440265656
10259.4201564789
11947.0820426941
9870.33104896545
12384.3700885773
10321.9139575958
12404.9341678619
12206.8159580231
10001.1529922485
10146.9540596008
10426.6510009766
10463.1440639496
10275.4209041595
12357.8419685364
12418.5519218445
10157.0210456848
10309.3259334564
12318.4230327606
12188.3850097656
12484.3599796295
12186.2261295319
12456.3729763031
10153.0320644379
12145.6258296967
10296.4890003204
12247.7688789368
11240.1728630066
11049.4620800018
10250.4961490631
12392.8420543671
12281.7330360413
10199.1989612579
12343.8611030579
12476.1490821838
12389.575958252
12270.870923996
12258.1460475922
12583.0500125885
12284.4209671021
12263.5281085968
12364.4368648529
12274.1870880127
12605.2191257477
10338.9220237732
10019.1209316254
10144.9420452118
10405.3249359131
10125.0901222229
12371.6011047363
12417.5200462341
10491.3239479065
12310.3880882263
10446.1390972137
12248.6820220947
12383.0277919769
10037.889957428
10513.5910511017
10009.3991756439
12353.490114212
12328.3529281616
12225.5470752716
12387.5269889832
10175.5270957947
10184.4561100006
12274.1451263428
10939.2540454865
12546.9999313354
10490.0960922241
12420.0692176819
12327.5499343872
10442.535161972
12371.8218803406
10194.0729618073
10156.8808555603
9865.49711227417
10342.8308963776
10451.8308639526
12225.4121303558
11984.2340946198
10388.9508247375
9745.50986289978
12457.7100276947
10417.6669120789
12338.7980461121
10447.2270011902
12302.3548126221
10371.5162277222
12326.1110782623
10105.9899330139
10097.2418785095
10382.1740150452
12472.5329875946
12351.499080658
12241.1248683929
12403.8391113281
10311.6710186005
9969.63691711426
12269.8769569397
12334.890127182
12392.1780586243
10239.6819591522
12584.8798751831
10078.9730548859
10218.2898521423
12483.0031394958
9983.77394676208
10164.0088558197
12453.3169269562
10335.175037384
12384.8400115967
12039.2110347748
12472.4571704865
10302.136182785
12370.7420825958
12278.7141799927
12420.9630489349
12417.3369407654
12196.2189674377
12365.2667999268
12408.3819389343
10381.2649250031
10156.5799713135
12425.6751537323
12418.0212020874
9936.8200302124
12202.4230957031
10375.1840591431
12465.8799171448
10044.6410179138
10255.6800842285
10261.5399360657
10463.3388519287
12411.4811420441
10264.9009227753
10171.1409091949
12266.7810916901
10193.5489177704
12490.140914917
12356.1220169067
12387.3500823975
12382.7331066132
12437.9830360413
12366.938829422
10291.8329238892
10437.2420310974
12436.3098144531
12487.1959686279
10406.0199260712
12453.9709091187
10297.8808879852
12467.4191474915
10053.7710189819
12315.7448768616
12355.406999588
12367.2759532928
10237.279176712
12437.7360343933
12535.2339744568
12475.6639003754
12405.5321216583
12360.591173172
12431.9360256195
12377.4178028107
12296.2441444397
10290.7071113586
12349.43318367
10498.0680942535
12442.1792030334
10296.3440418243
12208.1649303436
12486.3858222961
12311.0389709473
12048.6240386963
12301.3179302216
12316.7970180511
10387.2721195221
10181.5648078918
12458.1470489502
12462.6750946045
12233.7799072266
12469.9549674988
10154.7250747681
12498.5060691833
12417.6070690155
12339.250087738
12445.2240467072
10248.0599880219
12436.6421699524
10392.9131031036
10136.1849308014
10042.6750183105
12409.3310832977
12219.9051380157
12220.5169200897
12292.083978653
10468.9021110535
12514.955997467
12374.3000030518
10000.2379417419
12313.796043396
10912.3470783234
12132.5771808624
12295.8390712738
10129.7390460968
12340.1119709015
10436.0320568085
10081.3381671906
10159.154176712
12473.1481075287
12348.2520580292
12581.8099975586
10278.4380912781
12408.2930088043
12292.0451164246
10174.8750209808
12608.7028980255
12370.5561161041
10427.9849529266
12420.0150966644
12595.165014267
12372.2741603851
12398.8840579987
12332.8649997711
12335.312128067
10486.94896698
12401.0140895844
12356.0421466827
12400.4139900208
12405.5240154266
10317.2900676727
10212.3730182648
12236.2720966339
10052.9019832611
12324.9959945679
10198.7428665161
12337.4938964844
10075.2060413361
12410.3760719299
12481.4231395721
10433.6791038513
12285.2778434753
10195.1069831848
12348.788022995
10157.0570468903
12359.992980957
10339.9670124054
10099.6260643005
10157.3929786682
12479.5210361481
12322.2029209137
10367.4788475037
9986.49096488953
10461.9028568268
12570.3899860382
12403.7110805511
12393.718957901
12414.2391681671
12274.4488716125
12386.5559101105
10023.6361026764
10477.7710437775
12306.342124939
10192.0969486237
12497.4360466003
12459.9368572235
10213.2790088654
10320.436000824
12223.9511013031
12475.9540557861
12025.3422260284
10363.5158538818
12035.2299213409
12451.4269828796
12513.6489868164
13273.558139801
12234.3769073486
10329.8180103302
12503.1960010529
10054.7690391541
12377.7730464935
12345.6509113312
10407.2589874268
12237.2300624847
12325.7699012756
12412.3771190643
10499.9978542328
10197.7899074554
12396.6119289398
12221.3799953461
10294.5690155029
10510.6010437012
12492.4550056458
10417.1760082245
10462.9480838776
12365.1919364929
10452.2511959076
12013.5018825531
10278.2969474792
10455.7628631592
10174.7629642487
12377.8700828552
12361.3550662994
12402.804851532
10312.3111724854
12427.9370307922
12070.9059238434
10306.8521022797
10424.9761104584
12131.0749053955
12335.8759880066
10975.9800434113
12431.1590194702
10309.6821308136
12433.3288669586
10216.8121337891
10346.8160629272
12416.7878627777
12015.2080059052
10283.3871841431
10245.4769611359
12067.1610832214
10128.5600662231
12433.8629245758
10363.9011383057
12276.2169837952
10324.0900039673
12310.4691505432
12007.7929496765
12242.7809238434
12450.3288269043
12296.4370250702
10139.4150257111
12375.1759529114
12233.2048416138
12455.1010131836
12327.2869586945
12300.2600669861
12223.6549854279
12426.5630245209
12567.6620006561
12320.3310966492
12227.7510166168
10519.170999527
12388.3330821991
10413.2461547852
10324.1949081421
12482.439994812
10052.3860454559
12456.0739994049
10099.5819568634
12479.4220924377
12299.3140220642
12360.6960773468
12354.6478748322
12278.7590026855
10396.4099884033
10259.731054306
12111.1400127411
10378.308057785
12435.0779056549
10029.5689105988
12005.7020187378
10099.2238521576
12421.8320846558
10040.9891605377
12442.9290294647
10314.3699169159
12425.155878067
10145.2481746674
10361.4439964294
12377.8018951416
10235.0351810455
10064.6131038666
12287.4548435211
10398.4658718109
10062.294960022
12472.9509353638
12357.7699661255
12468.446969986
12460.8690738678
12515.3930187225
12325.3619670868
12506.0360431671
12255.4130554199
12380.313873291
12359.8458766937
10360.1138591766
10216.8781757355
10306.4410686493
10042.552947998
12438.9228820801
12332.7140808105
10209.9068164825
12234.0819835663
12364.1312122345
12026.5610218048
10057.1911334991
10237.254858017
12380.1190853119
10354.9339771271
12481.9641113281
12400.03490448
12196.8190670013
12501.7690658569
10138.1359100342
12485.8849048615
12387.9210948944
9961.77983283997
10020.8921432495
12632.2720050812
9995.6910610199
12344.6249961853
12142.4510478973
10169.1751480103
12488.4541034698
12049.3800640106
10055.7548999786
12433.3682060242
10157.2210788727
9882.5352191925
10401.9680023193
12335.2699279785
12403.9590358734
12423.6850738525
10253.2670497894
9881.88695907593
12309.6737861633
12507.0760250092
10242.3391342163
12329.2961120605
10067.7649974823
12403.4020900726
10198.9688873291
10451.2219429016
10259.5720291138
10218.878030777
10297.3940372467
10336.4291191101
12200.6180286407
12364.8200035095
11019.5109844208
12316.8568611145
12241.7280673981
12392.1518325806
12258.4199905396
9907.07111358643
10404.2329788208
10364.7909164429
12423.1498241425
10396.2090015411
9861.08803749084
10474.7200012207
10074.5520591736
10075.1528739929
12421.8459129333
10244.3001270294
12179.0199279785
12353.208065033
10380.5038928986
11033.3309173584
12402.822971344
10338.4099006653
10104.8190593719
12321.0730552673
10040.9641265869
12458.3501815796
12328.2239437103
12160.2790355682
10079.745054245
12364.8750782013
12454.1349411011
12408.4639549255
10026.9210338593
10232.7289581299
10354.4709682465
12349.0598201752
12308.7549209595
10024.6388912201
12544.7130203247
12399.0299701691
12279.1650295258
12446.485042572
10473.6897945404
10381.9909095764
12238.7099266052
12252.4499893188
12424.0081310272
12466.560125351
10931.9131374359
10344.3918228149
10087.9068374634
12398.5929489136
12412.703037262
13386.2869739532
10929.4540882111
10175.3461360931
12398.6558914185
10121.4771270752
12390.5498981476
9918.59412193298
10427.1039962769
10016.3099765778
12441.703081131
10239.8929595947
12198.765039444
12438.4272098541
12446.494102478
9941.16687774658
10161.1700057983
12072.9219913483
10481.6009998322
