# Supplementary material for: Optimal clustering under uncertainty
Source: PLoS One. 2018 Oct 2;13(10):e0204627. doi: 10.1371/journal.pone.0204627 (PMC6168142; doi:10.1371/journal.pone.0204627)
Supplement: S1 File — This file contains the number of mismatches (integer count of errors) between the correct label and label output by each algorithm (mismatch error is minimized over all sets of labels that induce the same partitions) in each iteration, and the run time for each algorithm in each iteration, which are used to generate Fig 2 and Table 1. (ZIP) [file pone.0204627.s001.zip › S1 Minimal Data Set for Gaussian Example/results_100_R/time_mean_R.txt]

> mean(time_EM[,1,1])
[1] 5.295772
> mean(time_EM[,1,2])
[1] 21.73618
> mean(time_EM[,1,3])
[1] 405.3462
> mean(time_EM[,1,4])
[1] 18.4094
> mean(time_EM[,1,5])
[1] 171.212
> 
> mean(time_EM_I[,1,1])
[1] 4.565845
> mean(time_EM_I[,1,2])
[1] 15.57985
> mean(time_EM_I[,1,3])
[1] 18.01798
> mean(time_EM_I[,1,4])
[1] 20.22396
> mean(time_EM_I[,1,5])
[1] 191.2264
> 
> mean(time_MCMC[,1,1])
[1] 12436.48
> mean(time_MCMC[,1,2])
[1] 11460.95
> mean(time_MCMC[,1,3])
[1] 12415.97
> mean(time_MCMC[,1,4])
[1] 142888.2
> mean(time_MCMC[,1,5])
[1] 0
> 
> mean(time_MCMC_I[,1,1])
[1] 12046.79
> mean(time_MCMC_I[,1,2])
[1] 11255.89
> mean(time_MCMC_I[,1,3])
[1] 11965.45
> mean(time_MCMC_I[,1,4])
[1] 147803.8
> mean(time_MCMC_I[,1,5])
[1] 0
> 
