# Supplementary material for: Optimal clustering under uncertainty
Source: PLoS One. 2018 Oct 2;13(10):e0204627. doi: 10.1371/journal.pone.0204627 (PMC6168142; doi:10.1371/journal.pone.0204627)
Supplement: S2 File — This file contains the number of mismatches between the correct label and label output by each algorithm in each iteration, which are used to generate Fig 5 and Table 2. This file also contains raw data and MATLAB code used to generate Fig 4. (ZIP) [file pone.0204627.s002.zip]

Archive with 6 entries (5 files):
- S2 Minimal Data Set for Imaging Example/
- S2 Minimal Data Set for Imaging Example/project_01_scatter.m
- S2 Minimal Data Set for Imaging Example/project_01_scatter_all_data.mat
- S2 Minimal Data Set for Imaging Example/readme.txt
- S2 Minimal Data Set for Imaging Example/results_01.mat
- S2 Minimal Data Set for Imaging Example/results_02.mat
