# Supplementary material for: Optimal clustering under uncertainty
Source: PLoS One. 2018 Oct 2;13(10):e0204627. doi: 10.1371/journal.pone.0204627 (PMC6168142; doi:10.1371/journal.pone.0204627)
Supplement: S2 File — This file contains the number of mismatches between the correct label and label output by each algorithm in each iteration, which are used to generate Fig 5 and Table 2. This file also contains raw data and MATLAB code used to generate Fig 4. (ZIP) [file pone.0204627.s002.zip › S2 Minimal Data Set for Imaging Example/project_01_scatter.m]

%% load all data

clear all
close all
clc

load('project_01_scatter_all_data')

% pick some data
i = 1;
j_max = 10;
data = NaN(10*j_max, 4);
labels = NaN(10*j_max, 1);
for j = 1:j_max
    data((1+10*(j-1)):(10*j), :) = data_all(:, :, i, j);
    labels((1+10*(j-1)):(10*j)) = labels_all(:, i, j);
end

% 2x3 graph of all pairs of features
pairs = {[1, 2], [1, 3], [1, 4], [2, 3], [2, 4], [3, 4]};
% label_names = {'\mu^{(1)}(I,B_1)', '\mu^{(1)}(I,B_2)', ...
%     '\mu^{(2)}(I,B_1)', '\mu^{(2)}(I,B_2)'};
label_names = {'1st Moment, Vertical', '1st Moment, Horizontal', ...
    '2nd Moment, Vertical', '2nd Moment, Horizontal'};

figure1  = figure('InvertHardcopy', 'on', 'Color', [1 1 1]);
screen_size = get(0, 'ScreenSize');
set(figure1, 'Position', [50, 50, 1700, 900]);
set(figure1, 'PaperPositionMode', 'auto');

for i = 1:length(pairs)
    subplot(2,3,i)
    hold on
    scatter(data(labels==1, pairs{i}(2)), data(labels==1, pairs{i}(1)), 'ko','filled')
    scatter(data(labels==2, pairs{i}(2)), data(labels==2, pairs{i}(1)), 'ko')
    box on
    xlabel(label_names{pairs{i}(2)})
    ylabel(label_names{pairs{i}(1)})
    legend('Group 1', 'Group 2', 'Location', 'NorthWest')
    set(gca, 'FontSize', 15)
end

print(figure1, '-depsc', 'project_01_scatter_100.eps');
print(figure1, '-dtiff', 'project_01_scatter_100.tif');
