# Supplementary material for: Optimal clustering under uncertainty
Source: PLoS One. 2018 Oct 2;13(10):e0204627. doi: 10.1371/journal.pone.0204627 (PMC6168142; doi:10.1371/journal.pone.0204627)
Supplement: S2 File — This file contains the number of mismatches between the correct label and label output by each algorithm in each iteration, which are used to generate Fig 5 and Table 2. This file also contains raw data and MATLAB code used to generate Fig 4. (ZIP) [file pone.0204627.s002.zip › S2 Minimal Data Set for Imaging Example/readme.txt]

Minimal Data Set for the Robust Clustering in Granular Imaging Section
Optimal Clustering Under Uncertainty
Lori A. Dalton, Marco E. Benalcazar, Edward R. Dougherty
9/4/2018

'results_01.mat' is a MATLAB .m file that contains four structures for the simulation corresponding to Fig. 5(a):

	(1a) mismatches - number of mismatches (integer count of errors) between the correct label and label output by each algorithm (error is minimized over all sets of labels that induce the same partitions) in each iteration
	(1b) err_mean - mean proportion of mismatches for each algorithm across all iterations
	(1c) err_cond_mean - mean proportion of mismatches conditioned on the state, theta, for each algorithm across all iterations for the given state
	(1d) times - run time for each algorithm run in MATLAB in each iteration

Within each structure, we have included results for the algorithms below:

	RND - Random clusterer in the paper
	KM - KM clusterer in the paper
	FCM - FCM clusterer in the paper
	HS - H-S clusterer in the paper
	HC - H-C clusterer in the paper
	HA - H-A clusterer in the paper
	BAYES - IBR clusterer in the paper
	Mclust1 - EM clusterer in the paper
	Wade1 - MCMC clusterer in the paper

The following algorithms are also included, but not reported in Fig. 5 either because performance was poor, or because performance was similar for other similar algorithms:

	EM1, EM2, EM3 - EM clusterer using fitgmdist and cluster in MATLAB
	Mclust2 - EM-I clusterer
	Binder1 - a method similar to MCMC based on a quadratic loss function from Binder (reference 17 in the paper)

The followings algorithms are also listed in each structure, but were not actually run, typically because of high computational complexity (mismatch and run time for these variables are stored as 'NaN'):

	RIB1, RIB2, RIB3, RIB4, RIB5, RIB6, FCMIB1, FCMIB2, FCMIB3, FCMIB4, FCMIB5, FCMIB6, MAP, Mclust3, Binder2, Wade2 (MCMC-I)

'results_02.mat' is a MATLAB .m file that contains four structures for the simulation corresponding to Fig. 5(b).  These structures are similar to those of results_01.mat.  

Finally, 'project_01_scatter.m' is a MATLAB code that generates Fig. 4 from the raw data in 'project_01_scatter_all_data.mat'.  
